# Supplementary material for: A compiled and systematic reference map of nucleosome positions across the Saccharomyces cerevisiae genome
Source: Genome Biol. 2009 Oct 8;10(10):R109. doi: 10.1186/gb-2009-10-10-r109 (PMC2784324; doi:10.1186/gb-2009-10-10-r109)
Supplement: Additional data file 1 — Nucleosome positions, hypothetical nucleosomes, arrays, genes, and linkers/NFRs. [file gb-2009-10-10-r109-S1.ZIP]

Archive with 3 entries (2 files):
- Additional data file 1.xls
- __MACOSX/
- __MACOSX/._Additional data file 1.xls
