# Supplementary material for: A compiled and systematic reference map of nucleosome positions across the Saccharomyces cerevisiae genome
Source: Genome Biol. 2009 Oct 8;10(10):R109. doi: 10.1186/gb-2009-10-10-r109 (PMC2784324; doi:10.1186/gb-2009-10-10-r109)
Supplement: Additional data file 1 — Nucleosome positions, hypothetical nucleosomes, arrays, genes, and linkers/NFRs. [file gb-2009-10-10-r109-S1.ZIP › Additional data file 1.xls]

## Sheet: Summary
Additional data file 1
Measured nucleosomes: The coordinates and properties of the six input nucleosomes datasets and 61,110 measured reference nucleosomes.
Hypothetical nucleosomes: The coordinates and properties of 5,043 hypothetical nucleosomes.
Arrays: The coordinates of 6,586 Arrays, 2,430 NDRs, and 1,248 Singlets.
Genes: A list of the 7,496 TSS (from mRNAs, CUTs, SUTs, and other noncoding RNAs used in this study).
Linkers and NFRs: Classification of 60,708 linkers and NFRs, and a list of overlapping genes.

## Sheet: Measured nucleosomes
All measured nucleosome positions in Saccharomyces cerevisiae
# column descriptions:
# 1. name: N{chromosome:dyad coordinate} for measured nucleosomes, P{chromosome:dyad coordinate} for hypothetical/potential nucleosomes
# 2. chrom: chromosome
# 3. start: nucleosome start coordinate
# 4. end: nucleosome end coordinate
# 5. position relative to the TSS. '0' nucleosomes are in 5' NFR, Terminal nucleosomes are indicated with an *. Nucleosomes that are not within numbering range of a gene are left blank
# 6. peakheight: nucleosome peakheight; -1 is artifical for potential nucleosomes (only internal purpose)
# 7. nc: the number of nucleosomes from the six datasets that contibute to the reference nucleosome
# 8. occ: average occupancy level of datasets 1-4 (missing data excluded, since coverage of most sets is not saturating); -4 is artifical for potential nucleosomes (only internal purpose); -2, -1 are also artificial for nucleosomes only contributed by tiling array dataset 5 and/or 6 (only internal purpose)
# 9. fuzziness: standard deviation of nucleosome positions from datasets 1-6 ; -1 is artifical for potential nucleosomes (only internal purpose)
# 10. Set1: dyad coordinate from dataset 1 (sequencing)
# 11. rc1: read count of a signle nucleosome from dataset 1 (sequencing)
# 12. occ1: mode-normalized occupancy level of nucleosomes from dataset 1 (sequencing)
# 13-15. Set2, rc2, occ2: same definition as columns 10-12 except from dataset 2 (sequencing)
# 16-18. Set3, rc3, occ3: same definition as columns 10-12 except from dataset 3 (sequencing)
# 19-21. Set4, rc4, occ4: same definition as columns 10-12 except from dataset 4 (sequencing)
# 22. Set5: dyad coordinate from dataset 5 (tiling array)
# 23. CC: Correlation coefficient of a nucleosome from dataset 5 (tiling array)
# 24. Set6: dyad coordinate from dataset 6 (tiling array)
# 25. Probe_state: 1 = fuzzy, 2 = well-positioned (from dataset 6 that is tiling array) [see Nat Genet, 38(10):1210-5]
#26. HS: nucleosome dyad coordinate in heat shock [not used to generate the measured reference nucleosome in our study]
#27. HS_rc: read count of a signle nucleosome in heat shock
#28. HS_occ: mode-normalized occupancy level of nucleosomes in heat shock
#29. isw2D: nucleosome dyad coordinate in isw2 deletion strain (tiling array) [not used to generate the measured reference nucleosome in our study]
#30. isw2D_CC: Correlation coefficient of a nucleosome in isw2 deletion strain (tiling array)
			Reference							1			2			3			4		5		6				Other
1	2	3	4	5	6	7	8	9	10	11	12	13	14	15	16	17	18	19	20	21	22	23	24	25	26	27	28	29	30
Name	chrom	start	end	position	peakheight	nc	occ	fuzziness	Set1	rc1	occ1	Set2	rc2	occ2	Set3	rc3	occ3	Set4	rc4	occ4	Set5	CC	Set6	probe_state	HS	HS_rc	HS_occ	isw2D	isw2D_CC
N1:192	chr01	119	265		1.10863	3	80.5	41	151	10	89				192	109	72						233	1
N1:382	chr01	309	455		3.60572	5	71	21.916	376	260	100	427	7	100	372	50	13				385	0.886883	393	1	372	14	100	385	0.914042
N1:630	chr01	557	703		4.30964	5	62	10.756	622	359	100	647	2	79	636	44	7				630	0.961495	621	2				635	0.959622
N1:872	chr01	799	945		3.812	5	65	15.643				864	11	100	845	65	28	880	5	67	870	0.980131	885	2	872	15	100	865	0.973163
N1:1033	chr01	960	1106		3.43535	4	52.5	11.325	1022	74	100				1034	42	5				1030	0.935091	1049	1	1039	12	83	1030	0.93713
N1:1191	chr01	1118	1264		2.98963	3	100	1.732	1190	17	100										1190	0.849055	1193	2				1180	0.682918
N1:1340	chr01	1267	1413		2.04703	3	50	24.007	1340	74	100				1380	16	0						1337	1				1315	0.631642
N1:1585	chr01	1512	1658	+5*:YAL068C;	3.82622	4	50	5.916	1594	67	100				1582	22	0				1585	0.977304	1581	2				1590	0.984612
N1:1902	chr01	1829	1975	+3:YAL068C;	2.67321	4	50	35.968	1893	325	100				1972	8	0				1900	0.92809	1913	1				1890	0.879591
N1:2081	chr01	2008	2154	+2:YAL068C;	2.86087	4	50	37.206	2083	234	100				2154	11	0				2085	0.938381	2073	1				2100	0.931695
N1:2241	chr01	2168	2314	+1:YAL068C; -1:YAL067W-A;	2.76234	3	100	8.544	2250	36	100										2240	0.948415	2233	1
N1:2396	chr01	2323	2469	-1:YAL068C; +1:YAL067W-A;	3.73937	4	63.5	7.32	2401	74	100				2400	64	27				2395	0.85973	2385	2	2386	12	83	2360	0.868836
N1:2671	chr01	2598	2744	+3:YAL067W-A;	4.92225	5	98.33	3.362	2665	141	100				2672	132	95	2673	9	100	2670	0.912218	2673	2	2738	10	50	2700	0.922238
N1:2835	chr01	2762	2908	+4*:YAL067W-A;	5.0448	6	87.5	12.453	2834	19	100	2835	6	100	2824	87	50	2830	19	100	2860	0.899496	2841	1	2858	26	100	2880	0.975346
N1:3028	chr01	2955	3101		4.35915	6	87.25	18.984	3031	10	89	3022	6	100	3029	97	60	3031	22	100	3060	0.883742	3001	1	3034	33	100	3065	0.932124
N1:3213	chr01	3140	3286		4.59146	6	83.75	30.012	3216	7	56	3215	2	79	3207	181	100	3285	8	100	3225	0.642866	3205	1	3258	16	100	3235	0.827445
N1:3370	chr01	3297	3443		3.77333	4	100	6.702	3377	12	100	3364	5	100							3375	0.868396	3365	1	3358	21	100	3395	0.86754
N1:3609	chr01	3536	3682		2.05119	5	82	42.47	3608	24	100	3547	2	79				3561	5	67	3610	0.797913	3653	1	3581	9	34	3610	0.93384
N1:3792	chr01	3719	3865		4.34773	6	89.25	28.069	3789	16	100	3785	3	97	3730	97	60	3790	13	100	3795	0.894676	3813	1	3796	14	100	3790	0.884175
N1:4082	chr01	4009	4155		3.01206	5	100	38.493	4082	18	100	4078	5	100	4123	175	100	4016	11	100			4085	2				4120	0.834371
N1:4306	chr01	4233	4379		3.96293	6	100	24.147	4295	26	100	4307	7	100	4323	189	100	4314	9	100	4290	0.85408	4357	1	4305	26	100	4290	0.944267
N1:4528	chr01	4455	4601		1.97804	3	100	39.051							4595	219	100				4530	0.862811	4525	2				4530	0.775137
N1:4682	chr01	4609	4755		2.67	4	80.5	17.914	4696	13	100	4661	1	61							4695	0.953677	4669	1				4685	0.839573
N1:4978	chr01	4905	5051		5.56394	6	86.5	7.367	4972	17	100	4985	2	79	4975	196	100	4975	5	67	4990	0.885255	4973	2				4980	0.917703
N1:5181	chr01	5108	5254	+7*:SUT432;	4.90946	6	100	12.329	5187	21	100	5201	5	100	5172	196	100	5173	10	100	5170	0.901921	5189	1	5178	29	100	5155	0.951015
N1:5332	chr01	5259	5405	+6:SUT432;	3.97589	4	100	2.082							5335	248	100	5332	7	100	5330	0.979739	5333	2	5335	13	100	5320	0.978774
N1:5484	chr01	5411	5557	+5:SUT432;	1.79194	3	12	25.865	5444	3	12										5495	0.903749	5477	2				5480	0.856388
N1:5656	chr01	5583	5729	+4:SUT432;	3.27936	4	58.33	13.226				5656	5	100	5657	78	41	5637	4	34			5669	2
N1:5806	chr01	5733	5879	+3:SUT432;	4.4088	5	85.67	9.731	5800	9	78	5814	2	79	5821	252	100				5800	0.920867	5801	2	5767	10	50	5785	0.897235
N1:5966	chr01	5893	6039	+2:SUT432;	2.23588	3	50.5	17.214				5990	4	100				5957	3	1			5965	1	5919	9	34
N1:6134	chr01	6061	6207	+1:SUT432;	4.67019	6	84.5	13.837	6113	12	100	6149	4	100	6143	108	71	6130	5	67	6140	0.959418	6121	2	6087	9	34	6140	0.908191
N1:6303	chr01	6230	6376	0:SUT432;	3.15985	4	80.5	16.673	6334	11	100	6301	1	61							6300	0.905631	6301	2				6315	0.688977
N1:6602	chr01	6529	6675		3.29536	4	98.5	12.42				6588	3	97	6615	300	100				6595	0.920084	6609	2				6605	0.831227
N1:6804	chr01	6731	6877		1.24538	3	45	35.005	6834	2	1				6764	170	100	6800	4	34								6790	0.526172
N1:6953	chr01	6880	7026		2.47667	4	80.5	30.226				6970	1	61	7011	164	100				6945	0.96504	6949	2				6960	0.938823
N1:7163	chr01	7090	7236	+13*:YAL067C;	1.97762	2	-1	3.536													7160	0.861071	7165	2				7165	0.928724
N1:7314	chr01	7241	7387	+12:YAL067C;	4.73746	6	97.25	32.078	7305	10	89	7321	5	100	7306	185	100	7246	7	100	7315	0.850126	7317	2	7333	21	100	7330	0.921696
N1:7608	chr01	7535	7681	+10:YAL067C;	3.61643	6	100	22.695	7601	33	100	7640	11	100	7594	357	100	7575	6	100	7615	0.876716	7621	1	7625	21	100	7610	0.851117
N1:7787	chr01	7714	7860	+9:YAL067C;	4.77526	5	96.33	5.771	7790	10	89				7793	224	100	7789	11	100	7780	0.93486	7781	1	7801	24	100	7775	0.862239
N1:7936	chr01	7863	8009	+8:YAL067C;	1.93026	2	61	6.364				7932	1	61									7941	2	7984	7	1
N1:8119	chr01	8046	8192	+7:YAL067C;	3.60327	6	100	26.169	8078	15	100	8116	13	100	8068	268	100	8112	8	100	8135	0.613738	8121	1	8175	13	100	8155	0.524416
N1:8304	chr01	8231	8377	+6:YAL067C;	4.02962	6	100	24.768	8300	24	100	8296	9	100	8323	316	100	8359	18	100	8315	0.958427	8293	1	8313	19	100	8320	0.947636
N1:8466	chr01	8393	8539	+5:YAL067C;	2.62124	5	72.33	31.832	8465	7	56	8476	1	61	8529	251	100				8510	0.938246	8453	1	8421	9	34	8510	0.968491
N1:8698	chr01	8625	8771	+4:YAL067C;	2.32815	5	100	37.265	8757	11	100	8699	4	100				8688	8	100	8720	0.879552	8657	1				8720	0.682016
N1:8973	chr01	8900	9046	+2:YAL067C;	1.98287	4	99	36.068	8927	17	100	8970	3	97				8901	21	100			8977	1				8965	0.681464
N1:9151	chr01	9078	9224	0:YAL067C; -1:SUT001;	3.08418	5	76	31.571	9150	8	67	9146	1	61				9220	6	100	9185	0.911005	9153	1	9156	16	100	9175	0.850422
N1:9434	chr01	9361	9507	+1:SUT001;	3.04972	6	100	25.121	9400	22	100	9450	9	100	9393	235	100	9454	12	100	9430	0.83325	9421	1	9451	36	100	9435	0.860015
N1:9596	chr01	9523	9669	+2*:SUT001;	3.83021	5	85.33	15.515	9568	7	56				9604	428	100	9605	9	100	9585	0.976453	9597	2	9566	13	100	9585	0.974859
N1:9761	chr01	9688	9834		4.64676	6	97.25	17.792	9800	10	89	9771	5	100	9756	216	100	9759	9	100	9750	0.966631	9765	1	9760	25	100	9750	0.969447
N1:9941	chr01	9868	10014		4.49558	5	62	9.23	9949	7	56	9939	4	100	9943	67	30				9945	0.916322	9925	1				9945	0.906402
N1:10118	chr01	10045	10191		3.20387	5	69.67	23.392	10157	3	12	10093	3	97	10129	285	100				10115	0.939395	10117	2				10110	0.920138
N1:10282	chr01	10209	10355		1.81362	2	100	10.607							10290	274	100				10275	0.755691						10275	0.774283
N1:10460	chr01	10387	10533		4.64061	6	100	13.982	10448	12	100	10478	4	100	10455	155	100	10470	11	100	10465	0.503081	10441	1	10426	12	83
N1:10765	chr01	10692	10838	0:Unit005; +3*:CUT436;	4.92792	6	100	12.506	10761	17	100	10761	4	100	10785	204	100	10765	11	100	10775	0.947069	10749	1	10759	14	100	10770	0.942406
N1:10948	chr01	10875	11021	+1*:Unit005; +2:CUT436;	4.51134	5	100	8.701	10943	19	100				10960	185	100	10956	24	100	10940	0.9784	10945	2	10933	23	100	10935	0.973148
N1:11133	chr01	11060	11206	+1:CUT436;	1.96822	3	30.5	29.939	11137	1	0	11082	1	61							11130	0.859877						11125	0.809463
N1:11364	chr01	11291	11437	+5*:YAL065C; -1:CUT436;	1.74245	3	46.5	33.561	11308	3	12				11373	118	81				11355	0.813551						11360	0.957236
N1:11535	chr01	11462	11608	+4:YAL065C;	4.82516	5	61	5.099	11542	9	78	11530	1	61	11536	81	44				11530	0.88548	11537	2				11540	0.92008
N1:11696	chr01	11623	11769	-1:YAL064W-B; +3:YAL065C;	5.26401	6	89.5	9.968	11707	85	100	11701	5	100	11695	128	91	11679	5	67	11700	0.911318	11689	2	11688	13	100	11705	0.902667
N1:11862	chr01	11789	11935	0:YAL064W-B; +2:YAL065C;	1.10492	3	100	41.509	11860	94	100										11900	0.854834	11817	2				11900	0.807408
N1:12071	chr01	11998	12144	+1:YAL064W-B; 0:YAL065C;	3.34091	4	50	12.473	12083	93	100				12053	26	0				12070	0.906529	12073	2				12060	0.869385
N1:12456	chr01	12383	12529	+3:YAL064W-B;	1.86919	4	81	34.769	12422	84	100				12468	99	62				12450	0.901806	12505	1				12455	0.775496
N1:12768	chr01	12695	12841		2.76429	4	100	30.8	12708	221	100				12767	173	100				12760	0.633217	12777	2				12760	0.677913
N1:12923	chr01	12850	12996		2.37432	3	100	14.844	12934	86	100										12925	0.854955	12905	2				12940	0.877935
N1:13258	chr01	13185	13331	+4*:YAL064C-A;	2.93216	5	74.33	25.917	13234	77	100	13260	5	100	13276	60	23				13255	0.685234	13209	1	13239	10	50	13265	0.716591
N1:13458	chr01	13385	13531	+3:YAL064C-A;	3.39491	6	98	41.998	13442	30	100	13471	5	100	13457	129	92	13408	9	100	13460	0.786031	13529	1	13511	15	100	13460	0.770505
N1:13621	chr01	13548	13694	+2:YAL064C-A;	1.7104	4	84.5	41.468	13693	63	100				13611	106	69				13630	0.6896	13689	1				13635	0.721576
N1:13835	chr01	13762	13908	+1:YAL064C-A;	2.54601	3	0	12.22							13833	18	0				13825	0.92782	13849	1	13856	8	17	13825	0.884385
N1:14098	chr01	14025	14171	-1:YAL064C-A;	2.85931	5	66.67	36.912	14161	37	100				14098	26	0	14092	7	100	14105	0.828259	14169	1				14110	0.88971
N1:14323	chr01	14250	14396		4.2039	5	82.67	11.546	14318	44	100				14335	85	48	14307	8	100	14320	0.948262	14333	1				14305	0.973671
N1:14501	chr01	14428	14574		2.48204	5	88	29.643	14549	50	100				14552	101	64	14512	6	100	14485	0.966771	14501	2	14524	14	100	14475	0.958059
N1:14821	chr01	14748	14894		2.61969	4	58.5	19.883	14807	14	100				14830	54	17				14830	0.886786	14789	2				14825	0.928475
N1:15002	chr01	14929	15075		2.64761	5	33.67	25.638	15012	59	100				15047	26	0	14988	3	1	15000	0.927755	15041	1				14985	0.684466
N1:15198	chr01	15125	15271		2.69582	4	100	19.841	15168	12	100				15215	153	100				15190	0.915156	15201	1
N1:15368	chr01	15295	15441		3.23995	4	100	14.376	15369	43	100							15393	6	100	15365	0.865756	15361	1	15379	22	100	15400	0.52475
N1:15535	chr01	15462	15608		3.04372	4	70.5	16.153	15560	46	100				15537	78	41				15535	0.926588	15521	1				15550	0.816499
N1:15724	chr01	15651	15797		2.02605	4	50	48.941	15721	42	100				15767	24	0				15725	0.966399	15665	2	15715	16	100	15730	0.972914
N1:15962	chr01	15889	16035		3.07704	5	57	22.399	15958	37	100				15966	41	4	15975	5	67	15920	0.880601	15937	1				15925	0.929914
N1:16240	chr01	16167	16313		2.75449	5	99	23.328	16247	21	100	16214	3	97				16239	6	100	16265	0.796229	16209	2	16241	9	34	16270	0.594902
N1:16432	chr01	16359	16505		2.37142	4	43	20.998							16454	56	19	16423	5	67	16425	0.707217	16465	2				16425	0.773823
N1:16642	chr01	16569	16715		3.97679	5	100	13.126	16645	45	100				16654	151	100	16628	9	100	16650	0.836919	16625	1	16569	11	67	16650	0.722244
N1:16799	chr01	16726	16872		2.85121	3	67	6.658	16792	8	67										16805	0.571335	16801	2
N1:16992	chr01	16919	17065		1.8149	3	3	36.856							16930	40	3				17000	0.978055	16985	2				17000	0.968506
N1:17145	chr01	17072	17218		3.33917	4	8.5	12.659	17146	2	1				17125	53	16				17155	0.930061	17145	2				17165	0.876266
N1:17320	chr01	17247	17393		3.64371	5	100	16.817	17327	21	100	17307	4	100	17291	184	100				17320	0.970051	17333	1				17315	0.884161
N1:17470	chr01	17397	17543		1.08833	3	64	28.844							17465	101	64				17505	0.566719	17521	2
N1:17645	chr01	17572	17718		2.75408	5	75.33	32.879	17636	38	100				17704	96	59	17616	5	67	17660	0.705739	17649	2	17709	17	100	17650	0.503384
N1:17871	chr01	17798	17944		2.77339	4	83	26.437	17870	43	100				17863	119	82	17880	5	67	17820	0.885494			17873	16	100	17810	0.885637
N1:18039	chr01	17966	18112		1.77125	3	23	24.637	18074	4	23										18025	0.870826	18045	2				18030	0.882282
N1:18221	chr01	18148	18294		4.83687	5	85.67	4.95	18229	40	100				18217	94	57	18222	9	100	18220	0.97447	18217	2	18218	16	100	18220	0.971266
N1:18392	chr01	18319	18465		5.14264	6	73.25	13.357	18390	28	100	18395	4	100	18394	63	26	18361	5	67	18395	0.98123	18393	2				18395	0.973802
N1:18574	chr01	18501	18647		3.39907	4	71	11.413	18569	12	100				18585	79	42				18560	0.886665	18581	2				18565	0.769417
N1:18877	chr01	18804	18950		3.18257	4	50	15.064	18880	41	100				18851	30	0				18875	0.920863	18885	2				18875	0.926335
N1:19055	chr01	18982	19128		3.24003	5	51.67	22.777	19055	28	100				19011	58	21	19057	4	34	19035	0.863354	19069	1	19073	10	50	19035	0.919002
N1:19247	chr01	19174	19320		3.00178	4	65.5	24.554	19247	14	100				19198	68	31				19245	0.918209	19249	2				19240	0.881985
N1:19423	chr01	19350	19496		2.40437	3	24	14.422							19405	61	24				19425	0.894007	19433	1				19430	0.670802
N1:19589	chr01	19516	19662		2.94856	5	46.67	33.878	19583	63	100				19646	43	6	19552	4	34	19595	0.909329	19593	1	19620	15	100	19590	0.702637
N1:19743	chr01	19670	19816		1.85812	2	-1	9.192													19750	0.897094	19737	2	19782	8	17	19735	0.738821
N1:19932	chr01	19859	20005		2.36928	4	88.5	33.995	19911	33	100				19939	114	77				19935	0.827979	19865	2	19943	10	50	19895	0.746527
N1:20147	chr01	20074	20220		2.82826	4	50	22.187	20138	56	100				20151	36	0				20105	0.915008	20153	2				20080	0.631826
N1:20302	chr01	20229	20375		3.34269	5	55.67	27.273	20323	29	100				20304	36	0	20249	5	67	20295	0.975605	20297	1				20305	0.928928
N1:20630	chr01	20557	20703		3.67639	4	87	8.287	20630	48	100				20634	111	74				20635	0.827301	20617	1
N1:20798	chr01	20725	20871		3.88764	4	57	4.717	20795	15	100				20798	51	14				20795	0.908817	20805	2				20775	0.912349
N1:20969	chr01	20896	21042		1.94531	2	53	5.657							20973	90	53				20965	0.902412						20960	0.905389
N1:21230	chr01	21157	21303	-1:YAL064W;	1.92633	4	62.5	51.183	21157	12	100				21235	62	25				21225	0.697544	21281	2				21280	0.798761
N1:21400	chr01	21327	21473	0:YAL064W;	5.62479	6	100	6.743	21397	16	100	21393	9	100	21408	187	100	21400	19	100	21395	0.987149	21409	2	21404	19	100	21425	0.863331
N1:21549	chr01	21476	21622	+1:YAL064W;	2.69896	3	100	9.713	21547	29	100										21560	0.903119	21541	2				21575	0.911798
N1:21747	chr01	21674	21820	+2:YAL064W;	4.31175	5	97	11.437	21745	53	100				21748	128	91	21755	12	100	21725	0.784807	21749	2	21741	17	100	21795	0.54019
N1:21894	chr01	21821	21967	+3:YAL064W;	4.22892	5	46.67	11.61	21895	21	100				21899	43	6	21885	4	34	21885	0.725006	21913	2
N1:22049	chr01	21976	22122	+4*:YAL064W;	1.76427	3	0	41.581							22119	19	0				22040	0.948616	22057	1
N1:22213	chr01	22140	22286	+4*:YAL063C-A;	2.06246	4	67	47.868	22202	51	100							22148	4	34	22215	0.881861	22241	1	22276	7	1	22215	0.862444
N1:22401	chr01	22328	22474	+3:YAL063C-A;	1.00436	2	69	39.598							22345	106	69						22401	1
N1:22568	chr01	22495	22641	+2:YAL063C-A;	3.10048	4	83.5	17.671	22570	8	67				22567	207	100				22535	0.983811	22573	2				22520	0.951514
N1:22738	chr01	22665	22811	+1:YAL063C-A;	3.98192	6	80	30.265	22726	43	100	22670	8	100	22738	57	20	22725	10	100	22750	0.789453	22753	1	22743	11	67	22755	0.799025
N1:22909	chr01	22836	22982	-1:YAL063C-A;	1.94531	2	-1	5.657													22905	0.750761	22913	1				22910	0.797526
N1:23077	chr01	23004	23150		1.88846	4	50	37.568	23045	25	100				23004	8	0				23090	0.884461	23073	1	23098	10	50	23090	0.865693
N1:23235	chr01	23162	23308		3.85885	6	82.25	21.732	23193	33	100	23228	3	97	23241	69	32	23200	8	100	23245	0.541347	23233	1	23226	7	1	23250	0.622203
N1:23426	chr01	23353	23499		2.49316	4	34	24.933							23426	38	1	23469	5	67	23410	0.916782	23437	2				23410	0.903189
N1:23584	chr01	23511	23657		2.95749	4	77	21.884	23542	24	100				23590	91	54				23580	0.972479	23585	2				23580	0.958264
N1:23790	chr01	23717	23863	+27*:YAL063C;	2.57425	3	32	11.846							23784	69	32				23805	0.869409	23785	2				23810	0.898419
N1:24008	chr01	23935	24081	+26:YAL063C;	2.55869	4	50	22.247	24011	44	100				23970	7	0				23995	0.925921	24021	1				23995	0.934683
N1:24293	chr01	24220	24366	+24:YAL063C;	2.02028	4	50	34.951	24292	94	100				24362	18	0				24340	0.956315	24293	2				24335	0.934676
N1:24516	chr01	24443	24589	+23:YAL063C;	2.1814	4	50	22.583	24513	97	100				24552	27	0				24510	0.967461	24549	2	24552	8	17	24510	0.964077
N1:24686	chr01	24613	24759	+22:YAL063C;	1.85812	2	100	9.192	24680	81	100												24693	1
N1:24880	chr01	24807	24953	+21:YAL063C;	3.86552	5	46.33	20.224	24875	85	100				24889	42	5	24879	4	34	24880	0.824371	24837	2				24875	0.691721
N1:25091	chr01	25018	25164	+20:YAL063C;	3.03217	4	70	19.721	25053	73	100				25088	77	40				25095	0.912543	25093	2				25110	0.899744
N1:25407	chr01	25334	25480	+18:YAL063C;	3.88795	5	77.33	19.715	25400	117	100	25413	4	100	25408	69	32				25410	0.755765	25365	1				25350	0.53916
N1:25579	chr01	25506	25652	+17:YAL063C;	1.65813	3	100	33.171	25569	182	100										25590	0.755218	25525	1				25600	0.722687
N1:25839	chr01	25766	25912	+15:YAL063C;	1.62277	4	50	45.346	25852	181	100				25903	2	0				25795	0.877015	25829	2				25795	0.894777
N1:26101	chr01	26028	26174	+13:YAL063C;	1.28343	2	100	22.627	26117	233	100												26085	2				26140	0.590385
N1:26380	chr01	26307	26453	+11:YAL063C;	1.81891	3	100	32.909	26388	185	100										26325	0.749276	26373	2				26325	0.706232
N1:26590	chr01	26517	26663	+10:YAL063C;	1.0001	2	-1	51.619													26590	0.801198	26517	1				26545	0.655167
N1:26787	chr01	26714	26860	+9:YAL063C;	1.09093	3	100	43.547	26790	188	100										26750	0.68888	26837	1				26785	0.645833
N1:26994	chr01	26921	27067	+8:YAL063C;	1.05661	3	100	53.379	27061	145	100										26955	0.94028	26997	1				26950	0.938808
N1:27277	chr01	27204	27350	+6:YAL063C;	3.97384	6	100	18.652	27307	39	100	27309	8	100	27287	172	100	27271	11	100	27270	0.862136	27269	2	27311	10	50	27265	0.765345
N1:27437	chr01	27364	27510	+5:YAL063C;	2.08841	5	73.67	37.487	27490	58	100				27440	58	21	27435	6	100	27480	0.822083	27397	2	27462	8	17	27485	0.832099
N1:27650	chr01	27577	27723	+4:YAL063C;	2.96061	5	83.33	43.224	27646	35	100	27591	1	61	27713	126	89				27650	0.769485	27653	2	27672	12	83	27675	0.80978
N1:27919	chr01	27846	27992	+2:YAL063C;	3.02996	6	100	32.048	27905	22	100	27947	5	100	27870	162	100	27919	8	100	27920	0.953599	27961	1	27957	11	67	27885	0.985388
N1:28168	chr01	28095	28241	+10*:SUT433; 0:YAL063C;	3.00628	4	83.5	17.933				28173	3	97	28162	107	70				28135	0.949483	28173	2				28225	0.964114
N1:28324	chr01	28251	28397	+9:SUT433; -1:YAL063C;	4.92909	6	86.5	12.172	28329	14	100	28337	2	79	28313	215	100	28332	5	67	28305	0.966198	28321	2	28330	18	100
N1:28490	chr01	28417	28563	+8:SUT433;	4.65679	6	99.25	15.029	28491	23	100	28518	3	97	28477	185	100	28478	15	100	28495	0.894841	28497	2	28485	15	100
N1:28676	chr01	28603	28749	+7:SUT433;	1.02002	2	30.5	33.941	28677	4	23				28629	75	38
N1:28942	chr01	28869	29015	+5:SUT433;	4.47044	6	98	15.556	28925	15	100	28967	4	100	28938	129	92	28939	15	100	28960	0.873793	28941	2	28974	11	67	28955	0.959367
N1:29156	chr01	29083	29229	+4:SUT433;	2.34923	6	86	46.9	29154	17	100	29121	5	100	29095	81	44	29156	14	100	29185	0.861555	29089	2	29142	33	100	29155	0.732095
N1:29358	chr01	29285	29431	+3:SUT433;	5.25426	6	89.5	9.975	29370	14	100	29353	4	100	29354	95	58	29342	11	100	29365	0.935316	29361	1	29299	11	67	29365	0.748657
N1:29528	chr01	29455	29601	+2:SUT433;	3.66122	5	64.67	16.196	29556	4	23	29520	3	97	29545	111	74				29525	0.92032	29521	1				29515	0.924088
N1:29713	chr01	29640	29786	+1:SUT433;	5.28533	6	85.25	9.675	29722	14	100	29713	1	61	29729	117	80	29710	15	100	29705	0.984734	29705	2	29701	16	100	29710	0.979734
N1:29936	chr01	29863	30009	-1:CUT001; -1:SUT433;	2.14501	3	50	19.732	29931	1	0				29967	153	100				29935	0.925919						29930	0.906618
N1:30195	chr01	30122	30268	+1:CUT001;	3.37646	5	89	19.545	30201	7	56	30229	5	100	30206	188	100	30183	7	100			30181	1	30214	10	50	30210	0.733429
N1:30389	chr01	30316	30462	+2:CUT001;	4.02521	6	89	33.112	30389	7	56	30394	6	100	30383	258	100	30459	8	100	30360	0.800968	30397	1	30416	13	100	30365	0.882612
N1:30558	chr01	30485	30631	+3:CUT001; +3*:CUT437;	3.80944	4	67	6.218				30553	8	100				30567	4	34	30555	0.927421	30557	1	30536	21	100	30555	0.934633
N1:30714	chr01	30641	30787	+4:CUT001; +2:CUT437;	4.78915	6	88.25	14.247	30711	7	56	30738	3	97	30720	395	100	30694	10	100	30715	0.94136	30713	2	30724	17	100	30715	0.936262
N1:30893	chr01	30820	30966	+5*:CUT001; -1:YAL062W; +1:CUT437;	2.97762	3	34	2.517	30895	5	34										30890	0.927973	30893	2				30885	0.952345
N1:31043	chr01	30970	31116	0:YAL062W; -1:CUT437;	1.95718	2	9	4.95							31047	46	9				31040	0.810008						31040	0.811444
N1:31202	chr01	31129	31275	+1:YAL062W;	3.75027	4	80.5	7.136				31204	1	61	31210	187	100				31200	0.955579	31193	2				31200	0.93248
N1:31380	chr01	31307	31453	+2:YAL062W;	2.36214	3	32	15.133							31382	69	32				31360	0.898654	31389	1	31351	8	17	31360	0.900385
N1:31589	chr01	31516	31662	+7*:SUT434; +3*:YAL062W;	2.13558	4	70	34.394	31591	8	67				31593	110	73				31520	0.851612	31557	1	31564	11	67	31525	0.926254
N1:31784	chr01	31711	31857	+6:SUT434;	2.92403	4	100	18.209	31773	21	100	31815	14	100							31790	0.741984	31781	1	31802	14	100	31820	0.88282
N1:31954	chr01	31881	32027	+5:SUT434;	2.83326	5	91.75	25.714	31968	37	100	31972	12	100	31942	162	100	31908	5	67			31941	1				31960	0.510165
N1:32117	chr01	32044	32190	+4:SUT434;	2.77171	5	100	28.004	32145	22	100	32172	13	100	32113	173	100				32125	0.782832	32101	1				32130	0.744673
N1:32336	chr01	32263	32409	+3:SUT434;	2.89031	3	100	5.686				32338	7	100	32341	148	100				32330	0.803679						32325	0.747985
N1:32512	chr01	32439	32585	+2:SUT434;	3.75706	5	77.67	24.692	32506	22	100	32519	10	100	32516	70	33				32505	0.90007	32565	2				32505	0.905898
N1:32719	chr01	32646	32792	+1:SUT434;	4.16751	5	100	11.739	32733	34	100	32705	4	100	32713	234	100				32730	0.954918	32717	1				32730	0.971673
N1:32915	chr01	32842	32988	-1:SUT434;	3.45308	6	95.25	24.186	32936	19	100	32876	15	100	32922	118	81	32910	8	100	32910	0.975408	32877	1	32880	9	34	32905	0.973377
N1:33205	chr01	33132	33278	-1:YAL061W; +8*:SUT435;	5.29007	6	100	9.642	33208	31	100	33212	11	100	33198	261	100	33196	13	100	33200	0.916148	33221	2				33200	0.912575
N1:33363	chr01	33290	33436	+1:YAL061W; +7:SUT435;	4.03817	6	80.75	19.107	33356	4	23	33382	4	100	33358	223	100	33333	7	100	33360	0.952067	33385	2	33315	16	100	33360	0.932788
N1:33555	chr01	33482	33628	+2:YAL061W; +6:SUT435;	3.97063	6	100	18.691	33569	28	100	33532	16	100	33550	142	100	33524	7	100	33555	0.945484	33569	1	33533	8	17	33565	0.947906
N1:33740	chr01	33667	33813	+3:YAL061W; +5:SUT435;	3.41614	5	82	31.879	33808	23	100	33732	14	100	33749	83	46				33750	0.862351	33729	1				33750	0.875371
N1:34016	chr01	33943	34089	+5:YAL061W; +3:SUT435;	2.30488	3	100	15.948	34026	20	100										33995	0.917856	34017	1				33995	0.905273
N1:34195	chr01	34122	34268	+6:YAL061W; +2:SUT435;	2.24755	3	100	16.523	34195	24	100										34210	0.785868	34177	1				34205	0.557653
N1:34345	chr01	34272	34418	+7:YAL061W; +1:SUT435;	3.40134	5	100	20.403	34355	18	100	34360	4	100	34308	280	100	34337	10	100			34337	1
N1:34540	chr01	34467	34613	+8:YAL061W; -1:SUT435;	2.05799	4	100	30.181				34542	12	100	34540	156	100				34500	0.647343	34481	2				34495	0.811964
N1:34700	chr01	34627	34773	+9:YAL061W;	3.85511	6	75.25	18.541	34690	19	100	34690	8	100	34720	37	1	34679	14	100	34725	0.807382	34709	1	34704	14	100	34725	0.811513
N1:34873	chr01	34800	34946	+10:YAL061W; -1:YAL060W;	3.24336	5	100	23.597	34858	22	100				34878	298	100	34828	13	100	34890	0.891699	34869	1	34837	15	100	34885	0.856982
N1:35047	chr01	34974	35120	+11*:YAL061W; 0:YAL060W;	3.27638	5	94.33	20.112	35044	15	100	35057	3	97	35037	123	86				35070	0.825464	35017	2				35070	0.743888
N1:35244	chr01	35171	35317	+2:YAL060W;	5.44606	6	100	8.295	35235	18	100	35238	11	100	35244	260	100	35239	13	100	35255	0.947133	35253	2	35252	19	100	35260	0.919449
N1:35412	chr01	35339	35485	+3:YAL060W;	4.70706	5	100	6.731	35410	18	100	35412	17	100				35419	7	100	35415	0.684632	35401	1				35420	0.854929
N1:35700	chr01	35627	35773	+5:YAL060W;	3.86557	6	90.25	31.935	35698	22	100	35630	2	79	35711	119	82	35693	7	100	35685	0.712521	35721	1				35685	0.68853
N1:35869	chr01	35796	35942	+6:YAL060W; +4*:CUT439;	4.04359	6	88.25	23.235	35855	25	100	35919	7	100	35867	123	86	35884	5	67	35860	0.938679	35881	1	35875	20	100
N1:36163	chr01	36090	36236	+8:YAL060W; +2:CUT439;	4.60016	5	89	7.842	36172	22	100	36168	20	100				36157	5	67	36165	0.867696	36153	2	36154	10	50	36160	0.85164
N1:36327	chr01	36254	36400	-1:YAL059W; +9*:YAL060W; +1:CUT439;	3.74032	5	77	21.811				36332	3	97	36335	71	34	36318	6	100	36325	0.941853	36281	2				36325	0.958111
N1:36592	chr01	36519	36665	+1:YAL059W; -1:CUT439;	5.32043	6	84.25	9.663	36592	25	100	36575	4	100	36604	74	37	36589	13	100	36590	0.850191	36597	2	36579	27	100	36595	0.932487
N1:36762	chr01	36689	36835	+2:YAL059W;	4.26231	5	81.67	11.171	36778	6	45	36763	6	100				36767	9	100	36755	0.787758	36749	1	36724	22	100	36755	0.726533
N1:37070	chr01	36997	37143	+4*:YAL059W;	5.27713	6	100	10.387	37077	12	100	37073	5	100	37075	148	100	37072	12	100	37065	0.959115	37049	1	37054	12	83	37065	0.957394
N1:37232	chr01	37159	37305	-1:YAL058W;	2.16887	4	39.5	30.649				37268	2	79	37233	32	0				37230	0.921601	37193	2				37225	0.939921
N1:37445	chr01	37372	37518	+1:YAL058W;	5.41045	6	83	9.375	37451	13	100	37445	10	100	37449	69	32	37446	11	100	37425	0.706898	37445	2	37446	27	100	37415	0.664966
N1:37620	chr01	37547	37693	+2:YAL058W;	5.08715	6	100	11.548	37627	30	100	37598	21	100	37626	335	100	37625	9	100	37610	0.920343	37621	2	37645	16	100	37605	0.946084
N1:37771	chr01	37698	37844	+3:YAL058W;	3.8275	5	100	17.228	37777	21	100	37775	17	100				37761	11	100	37805	0.929265	37765	1	37810	14	100	37800	0.913696
N1:37944	chr01	37871	38017	+4:YAL058W;	5.76166	6	100	5.329	37937	18	100	37950	9	100	37940	302	100	37942	9	100	37950	0.572035	37945	2	37959	20	100	37945	0.680452
N1:38110	chr01	38037	38183	+5:YAL058W;	3.50137	5	96.33	17.349	38136	10	89				38095	152	100	38117	9	100	38095	0.936295	38117	1	38140	14	100	38090	0.974259
N1:38289	chr01	38216	38362	+6:YAL058W;	3.84901	5	96.33	16	38292	14	100	38285	7	100	38287	126	89				38305	0.910791	38261	2	38320	9	34	38295	0.91174
N1:38459	chr01	38386	38532	+7:YAL058W;	4.94008	6	100	37.157	38460	19	100	38460	6	100	38462	235	100	38454	7	100	38460	0.922767	38389	2	38455	11	67	38460	0.948119
N1:38641	chr01	38568	38714	+8:YAL058W;	5.09369	6	100	11.009	38652	29	100	38640	12	100	38624	287	100	38649	6	100	38630	0.973375	38645	2	38633	13	100	38630	0.975996
N1:38806	chr01	38733	38879	+9*:YAL058W;	5.6362	6	100	6.772	38816	34	100	38808	14	100	38806	386	100	38808	8	100	38795	0.983142	38805	2	38798	10	50	38795	0.97578
N1:38975	chr01	38902	39048	-1:YAL056W;	5.83897	6	100	4.324	38979	31	100	38979	27	100	38976	214	100	38974	8	100	38970	0.972879	38969	2	38974	22	100	38960	0.951612
N1:39264	chr01	39191	39337	+1:YAL056W;	3.2443	4	100	13.5	39263	28	100	39248	11	100							39265	0.96439	39281	2	39259	25	100	39265	0.935414
N1:39417	chr01	39344	39490	+2:YAL056W;	4.53827	5	85.33	8.503	39429	7	56	39409	5	100	39420	176	100				39420	0.84355	39409	2	39423	25	100	39420	0.834019
N1:39587	chr01	39514	39660	+3:YAL056W;	5.61151	6	100	6.969	39592	15	100	39582	7	100	39590	480	100	39593	12	100	39575	0.919385	39589	2	39588	25	100	39580	0.920966
N1:39753	chr01	39680	39826	+4:YAL056W;	5.90354	6	91.75	3.332	39759	17	100	39752	8	100	39753	425	100	39749	5	67	39755	0.979655	39753	2	39766	12	83	39755	0.98114
N1:39922	chr01	39849	39995	+5:YAL056W;	2.67299	3	0	10.149	39933	1	0										39920	0.909516	39913	2				39920	0.94431
N1:40201	chr01	40128	40274	+7:YAL056W;	3.81242	5	80.33	15.71				40193	9	100	40203	78	41	40175	6	100	40205	0.543784	40217	1	40201	10	50
N1:40397	chr01	40324	40470	+8:YAL056W;	2.46157	5	100	35.093				40440	4	100	40399	242	100	40404	7	100	40345	0.745278	40377	1	40465	14	100	40350	0.750836
N1:40545	chr01	40472	40618	+9:YAL056W;	1.94586	3	56	28.931	40594	7	56										40540	0.857049	40549	2				40540	0.738496
N1:40814	chr01	40741	40887	+11:YAL056W;	2.68518	4	100	29.01	40759	16	100				40814	162	100				40825	0.867315	40805	2				40825	0.575645
N1:41143	chr01	41070	41216	+13:YAL056W;	2.66167	5	100	38.913	41149	22	100	41213	6	100	41153	142	100				41130	0.916557	41109	1				41135	0.918399
N1:41441	chr01	41368	41514	+15:YAL056W;	4.29859	5	100	10.545				41451	15	100	41449	290	100	41445	8	100	41430	0.786691	41429	1	41438	11	67	41420	0.692976
N1:41596	chr01	41523	41669	+16:YAL056W;	3.53989	5	89	21.529	41611	16	100				41601	201	100	41554	5	67	41590	0.954354	41589	1	41611	14	100	41585	0.94766
N1:41765	chr01	41692	41838	+17*:YAL056W;	3.77115	4	100	6.85				41760	10	100				41761	13	100	41775	0.960046	41765	2	41758	12	83	41775	0.893324
N1:41942	chr01	41869	42015	-1:YAL055W;	4.04271	5	53.67	15.215	41973	1	0	41942	1	61	41942	197	100				41945	0.937953	41933	2				41950	0.899473
N1:42224	chr01	42151	42297	+1:YAL055W;	4.95279	6	100	12.502	42229	11	100	42246	4	100	42223	207	100	42216	10	100	42210	0.971667	42229	2	42218	24	100	42205	0.960032
N1:42392	chr01	42319	42465	+2:YAL055W;	4.53286	5	77.67	8.718	42381	26	100	42394	12	100	42391	70	33				42405	0.931077	42389	1	42386	11	67	42405	0.910477
N1:42565	chr01	42492	42638	+3:YAL055W;	4.29697	5	100	11.845	42560	16	100	42588	13	100				42559	12	100	42565	0.867909	42565	2	42561	16	100	42565	0.820625
N1:42913	chr01	42840	42986	+13:YAL054C; +5*:YAL055W;	3.35526	5	71.67	19.715				42904	6	100	42879	52	15	42928	18	100	42905	0.936189	42925	2	42909	19	100	42915	0.921126
N1:43085	chr01	43012	43158	+12:YAL054C;	2.96564	5	85.67	32.799	43075	23	100	43152	5	100	43069	94	57				43095	0.97145	43101	1	43113	9	34	43100	0.925918
N1:43288	chr01	43215	43361	+11:YAL054C; -1:SUT002;	4.57371	6	100	14.919	43263	37	100	43303	18	100	43301	188	100	43289	11	100	43280	0.943102	43281	1	43266	12	83	43290	0.943604
N1:43478	chr01	43405	43551	+10:YAL054C; +1:SUT002;	3.97358	5	89	13.682	43496	18	100				43472	156	100	43486	5	67	43460	0.82284	43477	1	43411	9	34	43465	0.875417
N1:43639	chr01	43566	43712	+9:YAL054C; +2:SUT002;	4.89427	5	95.67	3.912	43644	16	100	43638	11	100	43643	124	87				43635	0.84862	43637	1	43575	8	17	43635	0.824641
N1:43812	chr01	43739	43885	+8:YAL054C; +3:SUT002;	3.67125	4	100	8.302	43811	26	100				43814	205	100	43801	9	100			43821	1	43796	16	100
N1:44128	chr01	44055	44201	+6:YAL054C; +5:SUT002;	4.20238	6	72.5	16.158	44120	23	100	44111	3	97	44144	63	26	44109	5	67	44135	0.828404	44145	1				44140	0.797114
N1:44315	chr01	44242	44388	+5:YAL054C; +6:SUT002;	4.44371	6	100	16.371	44324	21	100	44284	11	100	44328	140	100	44320	8	100	44305	0.928526	44305	1	44313	14	100	44300	0.953872
N1:44472	chr01	44399	44545	+4:YAL054C; +7:SUT002;	4.77928	6	91.75	13.367	44484	24	100	44450	9	100	44485	165	100	44465	5	67	44475	0.933624	44465	1	44480	7	1	44470	0.936463
N1:44653	chr01	44580	44726	+3:YAL054C; +8:SUT002;	4.97886	6	97	19.631	44654	25	100	44605	10	100	44651	125	88	44656	7	100	44650	0.898954	44653	1				44645	0.929633
N1:44826	chr01	44753	44899	+2:YAL054C; +9:SUT002;	3.61344	4	73.5	9.106	44826	15	100				44827	84	47				44835	0.963304	44813	1	44827	9	34	44825	0.956708
N1:44993	chr01	44920	45066	+1:YAL054C; +10:SUT002;	4.99661	6	99.5	16.133	44992	34	100	44955	15	100	44998	135	98	44995	11	100	44995	0.936334	44989	2	44984	21	100	44990	0.958144
N1:45159	chr01	45086	45232	0:YAL054C; +11:SUT002;	4.3922	6	84	16.452	45176	33	100	45145	1	61	45152	112	75	45163	8	100	45155	0.699115	45189	2	45181	14	100	45145	0.891514
N1:45443	chr01	45370	45516	-1:YAL053W;	1.89967	3	50.5	25.942	45435	2	1	45448	4	100							45485	0.950702						45485	0.946386
N1:45639	chr01	45566	45712	0:YAL053W;	1.17946	2	50	24.749	45614	1	0				45649	235	100											45630	0.668093
N1:45807	chr01	45734	45880	+1:YAL053W;	2.61833	3	50	11.06	45808	1	0				45817	199	100				45795	0.900756						45795	0.90935
N1:45969	chr01	45896	46042	+2:YAL053W;	5.91801	6	100	3.077	45971	43	100	45966	29	100	45972	371	100	45964	11	100	45970	0.987704	45969	2				45970	0.989516
N1:46136	chr01	46063	46209	+3:YAL053W;	4.50046	5	100	8.916	46148	18	100	46130	8	100	46137	175	100				46140	0.886223	46125	2	46136	10	50	46140	0.869487
N1:46303	chr01	46230	46376	+4:YAL053W;	5.07607	6	83.5	12.533	46296	19	100	46300	16	100	46298	140	100	46330	4	34	46305	0.981965	46309	1	46333	12	83	46305	0.980493
N1:46469	chr01	46396	46542	+5:YAL053W;	3.82622	4	100	5.916	46473	13	100	46472	11	100							46460	0.753304	46469	1				46465	0.613588
N1:46621	chr01	46548	46694	+6:YAL053W;	3.53248	5	99	16.529	46643	17	100	46639	3	97	46619	176	100				46605	0.839874	46613	2				46605	0.803345
N1:46795	chr01	46722	46868	+7:YAL053W;	3.93638	6	86	33.484	46798	13	100	46790	8	100	46802	114	77	46793	5	67	46860	0.653252	46757	1	46826	11	67	46855	0.733087
N1:46978	chr01	46905	47051	+8:YAL053W;	1.00204	3	61.5	64.023	46978	4	23							47045	8	100			46917	1
N1:47136	chr01	47063	47209	+9:YAL053W;	3.21969	5	99.67	25.417	47151	14	100	47117	7	100	47137	136	99				47135	0.771666	47085	2	47104	16	100	47135	0.829863
N1:47288	chr01	47215	47361	+10:YAL053W;	1.91591	4	71.33	30.653				47282	1	61	47293	90	53	47339	10	100			47341	2	47272	15	100
N1:47468	chr01	47395	47541	+11:YAL053W;	4.1395	5	94.75	28.043	47466	13	100	47475	2	79	47470	178	100	47439	15	100			47469	2	47441	23	100	47480	0.646151
N1:47758	chr01	47685	47831	+13:YAL053W;	4.39369	6	91.75	16.931	47762	13	100	47766	8	100	47753	229	100	47769	5	67	47725	0.905995	47741	1	47774	15	100	47705	0.895415
N1:48079	chr01	48006	48152	+15:YAL053W;	4.38317	6	89.75	14.94	48091	17	100	48093	13	100	48063	96	59	48090	6	100	48070	0.963655	48061	1				48040	0.973718
N1:48252	chr01	48179	48325	-1:YAL051W; +16*:YAL053W;	3.49556	4	100	10.782	48253	12	100	48256	9	100	48259	188	100				48235	0.968945						48205	0.929789
N1:48421	chr01	48348	48494	0:YAL051W;	1.62169	2	100	15.556							48432	173	100				48410	0.934776						48385	0.810154
N1:48572	chr01	48499	48645	+1:YAL051W;	3.26007	5	100	23.742	48565	16	100	48532	9	100				48598	7	100	48575	0.858074	48569	2				48575	0.895742
N1:48747	chr01	48674	48820	+2:YAL051W;	5.50441	6	75.25	8.256	48751	13	100	48753	7	100	48747	104	67	48745	4	34	48730	0.876038	48749	1	48747	9	34	48730	0.899197
N1:48911	chr01	48838	48984	+3:YAL051W;	2.83752	4	100	16.462	48926	12	100				48923	169	100				48900	0.84367	48893	2				48900	0.862954
N1:49086	chr01	49013	49159	+4:YAL051W;	2.98763	5	99	26.969	49088	17	100	49039	3	97	49083	161	100				49090	0.834253	49037	1	49092	11	67	49095	0.80784
N1:49270	chr01	49197	49343	+5:YAL051W;	3.93401	6	100	24.825	49272	15	100	49221	4	100	49276	195	100	49269	6	100	49265	0.857698	49225	1				49270	0.81877
N1:49534	chr01	49461	49607	+7:YAL051W;	3.33115	6	88.25	24.75	49570	7	56	49501	3	97	49540	183	100	49550	10	100	49515	0.771912	49529	2	49561	22	100	49515	0.749805
N1:49725	chr01	49652	49798	+8:YAL051W;	3.80432	6	93.5	38.861	49739	15	100	49725	4	100	49737	111	74	49714	15	100	49705	0.810069	49657	2	49729	20	100	49720	0.503948
N1:49885	chr01	49812	49958	+9:YAL051W;	1.47475	3	78	31.607	49897	9	78										49870	0.904451	49933	2	49956	10	50	49870	0.921971
N1:50058	chr01	49985	50131	+10:YAL051W;	4.39769	6	100	15.922	50079	15	100	50035	7	100	50053	222	100	50047	6	100	50070	0.879432	50061	2	50128	11	67	50070	0.885573
N1:50362	chr01	50289	50435	+12:YAL051W;	4.24905	5	92.67	11.929	50361	9	78	50352	6	100				50384	6	100	50360	0.876937	50365	2	50340	19	100	50365	0.739956
N1:50654	chr01	50581	50727	+14:YAL051W;	2.24314	3	100	16.803							50642	247	100				50675	0.913796	50653	1	50672	8	17	50670	0.923266
N1:50858	chr01	50785	50931	+15:YAL051W;	2.97428	5	91.67	21.052	50882	9	78	50859	3	97	50867	392	100				50835	0.828863	50833	2	50849	15	100	50855	0.839591
N1:51044	chr01	50971	51117	+16:YAL051W;	3.87438	6	90.25	23.51	51050	11	100	51052	1	61	51026	232	100	51024	11	100	51050	0.900159	51089	2	51023	18	100	51045	0.930016
N1:51210	chr01	51137	51283	+17:YAL051W;	4.56149	5	100	8.468	51208	19	100				51210	357	100	51214	16	100	51195	0.668246	51217	2	51255	23	100	51195	0.621772
N1:51357	chr01	51284	51430	+18:YAL051W;	2.63458	4	98.5	35.612				51289	3	97				51355	8	100	51370	0.944113	51349	2				51370	0.896446
N1:51571	chr01	51498	51644	+19:YAL051W;	2.65654	5	100	23.231	51563	19	100				51554	188	100	51604	6	100	51580	0.953723	51605	2	51602	10	50	51585	0.941739
N1:51744	chr01	51671	51817	+6*:YAL049C; +20*:YAL051W;	1.65174	2	92	14.849							51734	129	92				51755	0.896515						51745	0.900654
N1:51948	chr01	51875	52021	+5:YAL049C;	3.03832	6	96.75	32.216	51956	18	100	51951	14	100	52006	124	87	51917	10	100	51940	0.981737	51987	2	51935	15	100	51940	0.961096
N1:52114	chr01	52041	52187	+4:YAL049C;	3.76455	5	100	21.119	52113	18	100	52123	4	100	52159	208	100				52105	0.870792	52115	2				52110	0.909055
N1:52271	chr01	52198	52344	+3:YAL049C;	2.46379	4	100	27.958	52323	16	100	52286	5	100							52270	0.947187	52259	1	52261	10	50	52275	0.921322
N1:52431	chr01	52358	52504	+2:YAL049C;	3.87557	4	100	4.924							52435	199	100	52426	9	100	52435	0.929298	52427	2	52447	15	100	52435	0.926396
N1:52590	chr01	52517	52663	+1:YAL049C;	5.22761	6	100	11.167	52592	21	100	52614	6	100	52582	139	100	52586	12	100	52590	0.820085	52591	2	52604	24	100	52590	0.796781
N1:52883	chr01	52810	52956	+12:YAL048C; -1:YAL049C;	4.12849	6	94.5	26.227	52868	16	100	52825	3	97	52885	118	81	52890	22	100	52875	0.880064	52899	2	52877	29	100	52880	0.855369
N1:53058	chr01	52985	53131	+11:YAL048C;	4.41096	6	100	17.394	53036	23	100	53023	11	100	53061	190	100	53059	11	100	53065	0.966045	53063	2	53030	14	100	53065	0.971194
N1:53218	chr01	53145	53291	+10:YAL048C;	3.86125	5	99.25	15.556	53221	11	100	53233	3	97	53219	228	100	53191	9	100			53211	1	53196	26	100
N1:53376	chr01	53303	53449	+9:YAL048C;	5.07603	6	100	11.572	53386	23	100	53386	11	100	53372	161	100	53377	12	100	53355	0.8572	53371	1	53374	14	100	53350	0.788056
N1:53535	chr01	53462	53608	+8:YAL048C;	3.84858	5	100	14.782	53554	14	100				53543	147	100	53528	6	100	53535	0.889917	53515	2	53551	16	100	53530	0.840283
N1:53710	chr01	53637	53783	+7:YAL048C;	2.91922	5	100	33.687	53705	13	100	53655	10	100	53709	144	100				53715	0.7658	53643	2				53770	0.614806
N1:53880	chr01	53807	53953	+6:YAL048C;	3.63761	6	93.75	32.669	53872	17	100	53892	12	100	53875	112	75	53882	13	100	53945	0.91586	53931	2	53883	17	100	53945	0.882445
N1:54088	chr01	54015	54161	+5:YAL048C;	3.61632	4	100	8.963	54080	14	100				54083	178	100				54100	0.563546	54091	2	54048	16	100	54095	0.689521
N1:54248	chr01	54175	54321	+4:YAL048C;	5.66793	6	99.5	6.306	54251	16	100	54244	6	100	54254	135	98	54255	19	100	54240	0.762018	54243	2	54248	39	100	54235	0.778476
N1:54425	chr01	54352	54498	+3:YAL048C;	4.96976	6	100	12.64	54444	12	100	54422	17	100	54429	380	100	54422	27	100	54405	0.926512	54427	2	54428	19	100	54400	0.943036
N1:54583	chr01	54510	54656	+2:YAL048C;	4.79375	6	100	19.065	54593	20	100	54579	18	100	54585	157	100	54628	9	100	54580	0.941444	54579	2	54570	14	100	54580	0.965173
N1:54749	chr01	54676	54822	+1:YAL048C;	3.92776	6	100	17.83	54742	11	100	54737	18	100	54773	196	100	54774	17	100	54760	0.949734	54735	1	54736	20	100	54760	0.950042
N1:54945	chr01	54872	55018	-1:YAL048C; +13*:YAL047C;	2.12746	4	100	25.489				54974	4	100	54936	145	100				54945	0.927249	54991	2				54950	0.910117
N1:55139	chr01	55066	55212	+12:YAL047C;	5.92286	6	100	2.994	55141	25	100	55137	20	100	55143	173	100	55137	14	100	55140	0.937018	55135	1	55129	26	100	55145	0.958663
N1:55307	chr01	55234	55380	+11:YAL047C;	5.02987	6	99.25	11.548	55288	12	100	55293	3	97	55312	208	100	55312	8	100	55315	0.951183	55311	2	55307	12	83	55315	0.955664
N1:55476	chr01	55403	55549	+10:YAL047C;	2.60827	3	72	11.24							55478	109	72				55485	0.800046	55463	2				55480	0.763358
N1:55647	chr01	55574	55720	+9:YAL047C;	4.17587	5	78	12.198	55627	11	100	55659	1	61	55641	110	73				55650	0.89309	55651	1	55625	11	67	55645	0.849579
N1:55812	chr01	55739	55885	+8:YAL047C;	4.74106	6	82.75	15.423	55822	5	34	55844	3	97	55810	188	100	55813	7	100	55810	0.866545	55799	2	55798	29	100	55805	0.756705
N1:55978	chr01	55905	56051	+7:YAL047C;	3.34109	5	93	19.473				56012	2	79	55964	206	100	55970	9	100	55980	0.94956	55995	2	55981	17	100	55975	0.943
N1:56143	chr01	56070	56216	+6:YAL047C;	4.19714	6	100	16.79	56128	18	100	56169	8	100	56159	300	100	56128	13	100	56150	0.959867	56139	1	56131	19	100	56145	0.966021
N1:56311	chr01	56238	56384	+5:YAL047C;	4.10048	5	100	12.911	56306	21	100				56326	160	100	56313	18	100	56315	0.964933	56291	2	56307	26	100	56315	0.957346
N1:56487	chr01	56414	56560	+4:YAL047C;	5.43123	6	78.25	8.329	56493	5	34	56494	2	79	56480	208	100	56497	16	100	56480	0.958368	56479	2	56486	29	100	56480	0.964611
N1:56652	chr01	56579	56725	+3:YAL047C;	4.89951	6	100	13.145	56676	16	100	56650	7	100	56637	227	100	56659	8	100	56655	0.943529	56647	2	56648	26	100	56655	0.899144
N1:56823	chr01	56750	56896	+2:YAL047C;	5.91932	6	100	3.061	56826	28	100	56823	23	100	56825	174	100	56826	20	100	56820	0.981608	56819	2	56828	21	100	56815	0.974858
N1:57022	chr01	56949	57095	+3*:YAL046C; +1:YAL047C;	3.92623	4	100	3.775							57026	284	100	57019	6	100	57025	0.958349	57019	2				57025	0.931031
N1:57184	chr01	57111	57257	+2:YAL046C; -1:YAL044W-A; -1:YAL047C;	5.95025	6	78	2.401	57183	26	100	57187	4	100	57180	49	12	57185	9	100	57185	0.914314	57183	2	57184	11	67	57185	0.832167
N1:57349	chr01	57276	57422	+1:YAL046C; 0:YAL044W-A;	5.38658	6	100	8.959	57348	29	100	57344	9	100	57361	239	100	57349	9	100	57355	0.951099	57335	2	57348	12	83	57355	0.960721
N1:57555	chr01	57482	57628	-1:YAL046C; +1:YAL044W-A;	5.87274	6	100	3.899	57554	33	100	57554	25	100	57562	288	100	57555	17	100	57550	0.956446	57555	2	57558	28	100	57545	0.950977
N1:57726	chr01	57653	57799	+2:YAL044W-A;	5.74425	6	100	5.502	57721	30	100	57725	20	100	57732	137	100	57731	6	100	57730	0.941149	57719	2	57720	11	67	57735	0.938706
N1:57919	chr01	57846	57992	+4*:YAL044C; +3:YAL044W-A;	2.64648	3	40	10.599	57918	2	1	57910	2	79									57931	2
N1:58076	chr01	58003	58149	+3:YAL044C; +4*:YAL044W-A;	4.13555	5	82.67	12.422	58088	25	100	58083	14	100	58056	85	48				58070	0.968949	58075	1	58065	15	100	58070	0.964438
N1:58269	chr01	58196	58342	+2:YAL044C;	4.3769	5	78.33	10.474	58265	18	100	58274	18	100	58276	72	35				58250	0.968237	58271	1	58259	8	17	58245	0.971991
N1:58432	chr01	58359	58505	+1:YAL044C;	4.78323	6	100	12.859	58436	43	100	58450	25	100	58448	338	100	58421	9	100	58425	0.954653	58423	2	58402	15	100	58425	0.929511
N1:58713	chr01	58640	58786	-1:YAL044C;	3.66656	6	92.25	27.23	58703	25	100	58660	13	100	58740	106	69	58698	8	100	58720	0.957019	58719	1	58720	8	17	58730	0.984804
N1:58885	chr01	58812	58958	+14*:YAL043C;	2.77808	4	100	26.107	58882	19	100	58835	16	100							58895	0.934075	58879	1	58897	18	100	58905	0.967633
N1:59078	chr01	59005	59151	+13:YAL043C;	3.14717	5	77	21.114	59049	22	100				59084	68	31	59075	7	100	59085	0.928273	59039	1				59095	0.947236
N1:59259	chr01	59186	59332	+12:YAL043C;	1.65889	5	73	44.483	59229	11	100	59196	8	100	59280	56	19				59255	0.756052	59311	2				59260	0.798998
N1:59429	chr01	59356	59502	+11:YAL043C;	3.68269	5	66.33	26.033	59419	19	100	59373	2	79	59428	57	20				59430	0.973899	59439	2				59425	0.973613
N1:59589	chr01	59516	59662	+10:YAL043C;	2.96305	4	100	19.638	59594	20	100	59552	7	100				59593	6	100			59583	1
N1:59751	chr01	59678	59824	+9:YAL043C;	2.96728	5	89.33	22.367				59716	2	79	59771	126	89	59767	7	100	59740	0.948933	59743	1				59735	0.937333
N1:59903	chr01	59830	59976	+8:YAL043C;	4.16927	5	84.33	12.276	59886	27	100	59907	6	100	59920	90	53				59900	0.936934	59903	1				59895	0.938155
N1:60071	chr01	59998	60144	+7:YAL043C;	5.41984	6	91.75	8.803	60055	12	100	60067	5	100	60079	212	100	60077	5	67	60070	0.970117	60075	1				60065	0.955765
N1:60234	chr01	60161	60307	+6:YAL043C;	5.34105	6	100	9.368	60218	11	100	60232	9	100	60229	221	100	60240	6	100	60245	0.960016	60235	1	60244	9	34	60245	0.945276
N1:60393	chr01	60320	60466	+5:YAL043C;	4.16194	5	80.67	13.096				60386	6	100	60386	79	42	60418	6	100	60395	0.675042	60395	1
N1:60550	chr01	60477	60623	+4:YAL043C;	2.91877	4	100	27.97	60495	35	100	60551	4	100							60545	0.967516	60555	1				60540	0.960721
N1:60700	chr01	60627	60773	+3:YAL043C;	5.10857	6	86	10.807	60685	27	100	60711	8	100	60687	114	77	60707	5	67	60705	0.921572	60699	2				60700	0.897343
N1:60859	chr01	60786	60932	+2:YAL043C;	4.18213	5	82	11.576	60848	27	100	60867	12	100	60867	83	46				60865	0.914254	60843	1	60868	14	100	60865	0.917058
N1:61025	chr01	60952	61098	-1:YAL042W; +1:YAL043C;	5.43777	6	91.75	8.618	61022	32	100	61040	18	100	61022	170	100	61023	5	67	61030	0.954986	61015	2	61038	16	100	61030	0.949006
N1:61331	chr01	61258	61404	+1:YAL042W; -1:YAL043C;	4.60878	5	89.67	7.778	61335	20	100	61326	26	100	61335	106	69				61320	0.948392	61339	2				61320	0.946285
N1:61492	chr01	61419	61565	+2:YAL042W;	4.82855	5	100	5.07	61492	16	100	61494	11	100	61499	213	100				61485	0.808143	61491	2				61485	0.789666
N1:61654	chr01	61581	61727	+3:YAL042W;	4.76835	5	78	5.916	61657	25	100	61658	13	100	61651	71	34				61645	0.982617	61659	2				61640	0.978837
N1:61819	chr01	61746	61892	+4:YAL042W;	5.5236	6	91.75	7.757	61809	29	100	61817	13	100	61818	142	100	61815	5	67	61825	0.975632	61831	1	61817	9	34	61825	0.967393
N1:61989	chr01	61916	62062	+5:YAL042W;	4.59464	5	60.33	8.106	61996	15	100				61987	84	47	61993	4	34	61990	0.744946	61975	2	62001	17	100	61995	0.782072
N1:62189	chr01	62116	62262	+6:YAL042W;	2.35423	5	86	39.271	62195	26	100	62125	9	100	62165	95	58				62190	0.84918	62231	2	62162	7	1	62175	0.915583
N1:62346	chr01	62273	62419	+7:YAL042W;	3.20259	5	86	27.943	62345	18	100	62297	1	61	62341	134	97				62345	0.898352	62375	1				62335	0.866159
N1:62535	chr01	62462	62608	+8*:YAL042W; -1:YAL041W;	5.62075	6	83.5	6.812	62539	20	100	62543	10	100	62539	645	100	62529	4	34	62525	0.948343	62535	1	62533	14	100	62510	0.984675
N1:62815	chr01	62742	62888	+1:YAL041W;	4.92924	6	92.75	15.092	62812	30	100	62807	13	100	62849	108	71	62812	8	100	62820	0.975313	62819	2	62822	17	100	62820	0.969423
N1:62982	chr01	62909	63055	+2:YAL041W;	3.59712	4	83.5	9.129				62978	11	100				62989	5	67	62990	0.967362	62971	1	63005	11	67	62990	0.967378
N1:63148	chr01	63075	63221	+3:YAL041W;	4.65359	5	100	7.259	63139	26	100	63156	14	100	63144	337	100				63155	0.984433	63147	2	63158	9	34	63155	0.973028
N1:63316	chr01	63243	63389	+4:YAL041W;	4.55651	5	96.67	8.349	63318	15	100	63321	6	100	63304	127	90				63325	0.966423	63311	2	63334	10	50	63330	0.957641
N1:63482	chr01	63409	63555	+5:YAL041W;	3.41227	4	64.33	11.804	63476	15	100	63501	1	61	63476	69	32						63483	1	63485	13	100
N1:63630	chr01	63557	63703	+6:YAL041W;	3.09362	5	100	23.452	63663	12	100				63641	208	100	63599	7	100	63625	0.959758	63627	2	63658	20	100	63625	0.953316
N1:63940	chr01	63867	64013	+8:YAL041W;	4.98319	6	80.75	11.57	63954	17	100	63948	14	100	63934	60	23	63930	7	100	63925	0.933026	63947	1	63940	15	100	63930	0.920798
N1:64230	chr01	64157	64303	+10:YAL041W;	3.87191	5	72.33	13.903	64248	7	56	64220	1	61				64226	10	100	64245	0.877409	64219	2	64278	8	17	64245	0.863195
N1:64522	chr01	64449	64595	+12:YAL041W;	3.12016	4	83.5	15.903				64521	6	100				64532	5	67	64495	0.861363	64523	1				64495	0.73025
N1:64680	chr01	64607	64753	+13:YAL041W;	3.14457	6	99.25	35.011	64621	14	100	64677	3	97	64625	191	100	64675	14	100	64710	0.901276	64683	1				64720	0.869125
N1:64922	chr01	64849	64995	+14:YAL041W;	2.36977	4	88.33	35.157	64942	16	100				64886	102	65	64852	10	100	64910	0.593229			64859	11	67	64910	0.637722
N1:65161	chr01	65088	65234	+15:YAL041W;	2.90527	3	1	5.292	65155	2	1										65165	0.874636	65163	1	65164	10	50	65165	0.862204
N1:65326	chr01	65253	65399	+16:YAL041W;	5.50157	6	89	7.84	65314	7	56	65334	11	100	65331	241	100	65322	12	100	65320	0.971385	65331	1	65332	31	100	65320	0.971275
N1:65489	chr01	65416	65562	+17*:YAL041W;	2.64567	4	50	19.619	65521	1	0				65481	138	100				65480	0.685546	65503	2				65485	0.891843
N1:65686	chr01	65613	65759	+15*:YAL040C;	1.01387	2	100	35.355										65685	6	100			65735	2				65660	0.67932
N1:65842	chr01	65769	65915	+14:YAL040C;	3.7248	6	100	20.459	65831	16	100	65838	5	100	65833	219	100	65871	10	100	65855	0.589301	65879	1	65852	11	67	65870	0.741045
N1:66102	chr01	66029	66175	+12:YAL040C;	2.00339	4	83.5	45.07	66041	12	100							66104	5	67	66100	0.90396	66151	2				66100	0.884163
N1:66258	chr01	66185	66331	+11:YAL040C;	3.28851	6	100	34.793	66199	16	100	66193	6	100	66253	151	100	66249	6	100	66260	0.977889	66279	2	66276	9	34	66265	0.972833
N1:66511	chr01	66438	66584	+9:YAL040C;	2.07303	4	56	33.984	66505	3	12				66512	166	100				66545	0.749687	66579	2				66525	0.673885
N1:66670	chr01	66597	66743	+8:YAL040C;	2.01125	4	77	31.479	66670	8	67	66669	6	100	66725	101	64						66723	1
N1:66864	chr01	66791	66937	+7:YAL040C;	3.34849	5	89	19.018	66877	13	100	66856	6	100				66858	5	67	66835	0.729504	66883	1				66845	0.726417
N1:67021	chr01	66948	67094	+6:YAL040C;	3.48452	5	81.33	33.712	67092	13	100	67028	4	100	67018	81	44				67005	0.724329	67027	2	67039	14	100	67005	0.696738
N1:67314	chr01	67241	67387	+4:YAL040C;	2.12949	4	100	32.212	67314	11	100	67320	6	100							67250	0.906179	67283	2	67308	9	34	67250	0.907099
N1:67491	chr01	67418	67564	+3:YAL040C;	2.94235	5	84.75	40.721	67487	19	100	67496	13	100	67425	76	39	67489	7	100			67539	2	67490	8	17
N1:67670	chr01	67597	67743	+2:YAL040C;	5.10105	6	100	25.637	67651	21	100	67662	11	100	67668	313	100	67674	16	100	67675	0.726606	67683	1	67669	19	100	67670	0.682062
N1:67823	chr01	67750	67896	+1:YAL040C;	3.10445	5	100	29.744	67819	11	100				67876	251	100	67794	12	100	67830	0.892629	67827	2	67815	30	100	67825	0.895823
N1:68043	chr01	67970	68116	-1:YAL040C;	3.04928	4	96.33	15.055	68058	10	89	68036	5	100				68024	7	100	68050	0.850135			68021	15	100	68025	0.738866
N1:68192	chr01	68119	68265		2.98605	6	83.5	31.703	68256	5	34	68244	9	100	68195	525	100	68190	10	100	68190	0.78391	68247	2				68190	0.822485
N1:68345	chr01	68272	68418		1.00244	2	95	41.719							68404	132	95				68345	0.714883						68345	0.733846
N1:68519	chr01	68446	68592	-1:SUT003;	2.01692	3	50	26.889	68517	1	0				68565	171	100				68520	0.87738						68520	0.888781
N1:68716	chr01	68643	68789	+6*:YAL039C; +1:SUT003;	3.14934	5	99	20.603	68708	14	100	68713	3	97	68743	181	100				68690	0.87028	68731	2				68690	0.594577
N1:68887	chr01	68814	68960	+5:YAL039C; +2:SUT003;	2.18864	4	100	27.957	68898	21	100	68863	4	100							68835	0.546655	68887	1				68815	0.622202
N1:69063	chr01	68990	69136	+4:YAL039C; +3:SUT003;	2.97774	4	94.5	36.225	69060	10	89	69135	9	100							69065	0.818548	69063	1				69080	0.679184
N1:69215	chr01	69142	69288	+3:YAL039C; +4:SUT003;	2.88084	4	44.5	23.472							69170	59	22	69214	5	67	69210	0.781071	69223	1	69219	8	17	69210	0.511375
N1:69380	chr01	69307	69453	+2:YAL039C; +5:SUT003;	4.24078	5	79	11.628	69383	14	100	69361	8	100	69392	74	37				69375	0.867513	69383	1				69365	0.902842
N1:69538	chr01	69465	69611	+1:YAL039C; +6*:SUT003;	4.64627	5	100	7.416	69543	18	100	69546	4	100				69539	8	100	69535	0.946145	69527	2	69545	10	50	69530	0.947766
N1:69698	chr01	69625	69771	0:YAL039C;	1.98631	3	54	41.617	69696	2	1	69770	1	61	69700	334	100
N1:69938	chr01	69865	70011		3.23385	5	94.5	24.15	69944	9	78	69949	6	100	69919	137	100	69983	10	100			69931	1	69959	22	100	70010	0.915126
N1:70126	chr01	70053	70199		2.35884	4	78	27.604	70108	14	100				70127	440	100	70138	4	34			70075	2
N1:70294	chr01	70221	70367		4.0446	6	100	19.849	70302	14	100	70277	6	100	70312	206	100	70332	12	100	70290	0.919946	70287	2	70288	37	100	70280	0.966478
N1:70506	chr01	70433	70579		3.04224	5	65	21.686	70478	5	34	70468	1	61				70503	6	100	70510	0.932838	70519	2	70500	29	100	70525	0.92865
N1:70664	chr01	70591	70737		2.83546	3	50.5	7.024				70671	5	100	70657	38	1						70663	1
N1:70951	chr01	70878	71024		2.26168	3	80.5	32.853				71015	1	61	70937	212	100				70950	0.708923						70930	0.779438
N1:71244	chr01	71171	71317		1.01075	3	100	55.003				71300	5	100	71244	455	100				71190	0.569621						71195	0.595993
N1:71410	chr01	71337	71483		1.96506	3	50.5	21.932	71414	2	1				71443	277	100				71400	0.502514
N1:71645	chr01	71572	71718	0:YAL038W;	1.00775	2	0	37.477	71592	1	0										71645	0.727947
N1:71817	chr01	71744	71890	+1:YAL038W;	4.07122	6	86	29.604	71833	13	100	71816	15	100	71805	114	77	71828	5	67	71885	0.66136	71807	2	71810	18	100
N1:72019	chr01	71946	72092	+2:YAL038W;	2.02012	4	64	30.966	72078	8	67	72016	11	100	72020	62	25						72063	2
N1:72190	chr01	72117	72263	+3:YAL038W;	1.99827	2	100	0.707				72190	8	100									72191	2	72178	12	83
N1:72464	chr01	72391	72537	+5:YAL038W;	3.03405	5	74.33	23.618	72464	10	89	72428	6	100				72472	4	34	72420	0.60114	72463	1	72536	12	83	72420	0.605923
N1:72736	chr01	72663	72809	+7:YAL038W;	3.18985	5	31	24.048	72726	7	56				72745	40	3	72723	4	34	72750	0.699657	72783	1	72755	9	34	72755	0.531823
N1:72930	chr01	72857	73003	+8:YAL038W;	2.59483	5	58.67	37.212	72886	6	45	72988	9	100	72919	68	31				72930	0.903786	72943	1				72930	0.923091
N1:73094	chr01	73021	73167	+9:YAL038W;	2.81435	3	78	7.506	73090	9	78										73090	0.916333	73103	1	73093	8	17	73090	0.869118
N1:73248	chr01	73175	73321	+3*:YAL037C-A; +10*:YAL038W;	3.78484	5	90.33	29.407				73183	6	100	73239	108	71	73249	8	100	73255	0.940484	73247	2	73254	9	34	73255	0.942017
N1:73527	chr01	73454	73600	+1:YAL037C-A;	4.2411	6	97.25	24.523	73548	10	89	73518	4	100	73521	238	100	73532	6	100	73475	0.700537	73527	2	73517	25	100	73470	0.770909
N1:73683	chr01	73610	73756	0:YAL037C-A; -1:YAL037W; +2*:Unit002;	2.89357	5	90	22.165				73694	2	79	73713	128	91	73663	9	100	73660	0.737082	73687	2	73715	14	100	73665	0.774503
N1:73878	chr01	73805	73951	-1:YAL037C-A; 0:YAL037W; 0:Unit002;	4.10415	5	78	12.462	73887	12	100				73878	297	100	73891	4	34	73860	0.95996	73871	2	73869	16	100	73865	0.964607
N1:74049	chr01	73976	74122	+2:YAL037W; -1:Unit002;	5.50585	6	89.5	7.967	74053	15	100	74054	10	100	74055	95	58	74052	16	100	74035	0.976316	74043	2	74052	15	100	74035	0.978095
N1:74220	chr01	74147	74293	+3:YAL037W;	5.89993	6	100	3.391	74226	38	100	74217	18	100	74223	508	100	74218	16	100	74220	0.956856	74219	2	74211	16	100	74220	0.966232
N1:74401	chr01	74328	74474	+4*:YAL037W;	4.68906	6	100	13.512	74391	19	100	74404	11	100	74387	158	100	74417	18	100	74395	0.978402	74419	1	74414	21	100	74400	0.958756
N1:74590	chr01	74517	74663		4.89051	6	100	13.545	74606	18	100	74588	5	100	74596	387	100	74588	12	100	74565	0.973873	74587	1	74538	16	100	74570	0.958863
N1:74760	chr01	74687	74833		5.06617	6	99.5	11.197	74761	17	100	74762	10	100	74774	135	98	74766	17	100	74745	0.905875	74747	1	74761	18	100	74740	0.830736
N1:74926	chr01	74853	74999	+8*:YAL036C;	1.93122	4	50.5	28.779	74918	2	1							74978	6	100	74930	0.905532	74967	2				74915	0.911331
N1:75097	chr01	75024	75170	+7:YAL036C;	5.1073	6	94.5	10.71	75084	9	78	75108	4	100	75093	178	100	75102	6	100	75085	0.747466	75107	2	75148	33	100	75075	0.904468
N1:75322	chr01	75249	75395	+6:YAL036C;	2.94825	6	90.25	39.439	75261	8	67	75314	20	100	75345	131	94	75331	6	100	75310	0.874336	75379	1	75323	21	100	75315	0.8922
N1:75504	chr01	75431	75577	+5:YAL036C;	3.86661	5	97.67	17.349	75503	17	100	75493	16	100	75510	130	93				75505	0.987506	75539	1	75495	15	100	75505	0.984951
N1:75662	chr01	75589	75735	+4:YAL036C;	2.69216	4	100	22.015				75646	5	100	75666	184	100				75665	0.902937	75699	1	75667	13	100	75660	0.885746
N1:75830	chr01	75757	75903	+3:YAL036C;	5.20762	6	100	10.128	75817	13	100	75829	23	100	75837	175	100	75835	8	100	75820	0.873622	75843	2	75821	13	100	75815	0.861144
N1:75990	chr01	75917	76063	+2:YAL036C;	4.87992	5	100	4.207	75985	36	100	75996	15	100	75991	173	100				75990	0.932204	75987	1				75990	0.930105
N1:76155	chr01	76082	76228	-1:YAL035W; +1:YAL036C;	3.97697	5	100	13.565	76149	33	100	76169	25	100				76152	9	100	76165	0.652882	76135	2	76156	10	50	76165	0.642683
N1:76455	chr01	76382	76528	+1:YAL035W; -1:YAL036C;	3.43742	4	100	11.087	76446	19	100	76448	13	100							76470	0.890481	76459	1	76467	10	50	76470	0.841553
N1:76605	chr01	76532	76678	+2:YAL035W;	5.87232	6	91.75	3.869	76603	20	100	76609	17	100	76600	344	100	76606	5	67	76610	0.502372	76603	2	76613	16	100
N1:76764	chr01	76691	76837	+3:YAL035W;	3.37225	5	82	21.51	76785	12	100	76807	2	79				76756	5	67	76760	0.963109	76763	2	76776	10	50	76760	0.960583
N1:76924	chr01	76851	76997	+4:YAL035W;	2.48013	4	77.5	25.593				76968	2	79	76934	113	76				76925	0.961243	76907	1	76971	11	67	76925	0.960231
N1:77078	chr01	77005	77151	+5:YAL035W;	4.57516	5	79.33	8.106	77085	10	89				77086	86	49	77073	8	100	77080	0.729866	77067	1	77080	11	67	77080	0.710555
N1:77255	chr01	77182	77328	+6:YAL035W;	2.33368	4	100	20.532	77264	14	100	77264	6	100							77230	0.844009	77227	1				77235	0.837157
N1:77402	chr01	77329	77475	+7*:YAL035W;	2.31738	5	73.33	25.807	77420	15	100	77441	3	97	77397	60	23				77445	0.836847	77387	1				77435	0.806926
N1:77580	chr01	77507	77653		2.78038	5	59.67	25.714	77573	14	100	77597	2	79	77577	23	0				77615	0.950198	77547	1				77605	0.945134
N1:77885	chr01	77812	77958		2.95857	6	86.25	28.324	77917	6	45	77927	10	100	77893	137	100	77871	15	100	77885	0.822573	77851	2	77896	19	100	77885	0.921422
N1:78110	chr01	78037	78183		2.98187	5	75.67	33.396	78112	7	56				78053	108	71	78110	9	100	78045	0.926945	78107	2	78119	20	100	78045	0.927442
N1:78370	chr01	78297	78443		4.00181	6	78	29.976	78371	10	89	78439	4	100	78372	126	89	78371	4	34	78365	0.610601	78411	1
N1:78546	chr01	78473	78619		2.64849	4	57.5	20.823							78546	118	81	78546	4	34	78520	0.795235	78571	1				78515	0.836217
N1:78714	chr01	78641	78787		1.32462	4	100	39.669	78643	15	100	78660	5	100							78700	0.775421	78731	1	78649	10	50	78695	0.809354
N1:78863	chr01	78790	78936		2.35548	5	90.25	32.79	78864	9	78	78845	5	100	78809	120	83	78801	6	100			78875	2	78830	17	100
N1:79100	chr01	79027	79173		3.41008	6	100	26.734	79082	14	100	79109	8	100	79094	201	100	79140	11	100	79105	0.625493	79151	1	79056	12	83	79095	0.710171
N1:79263	chr01	79190	79336		3.58395	6	96.75	25.511	79269	18	100	79303	11	100	79245	124	87	79263	11	100	79265	0.96609	79311	1				79265	0.96426
N1:79451	chr01	79378	79524	-1:YAL034W-A;	3.35397	6	74	21.068	79428	9	78	79457	1	61	79421	94	57	79416	8	100	79465	0.850338	79455	2	79486	9	34	79465	0.926702
N1:79733	chr01	79660	79806	+1:YAL034W-A;	5.96034	6	100	2.137	79735	33	100	79731	26	100	79734	687	100	79734	27	100	79730	0.989208	79735	2	79726	28	100	79735	0.992869
N1:79895	chr01	79822	79968	+2:YAL034W-A;	5.84743	6	100	4.29	79887	12	100	79896	14	100	79896	201	100	79896	16	100	79900	0.956528	79895	2	79886	33	100	79900	0.904892
N1:80069	chr01	79996	80142	+3:YAL034W-A;	5.01328	6	90.25	11.86	80050	19	100	80066	1	61	80080	187	100	80068	22	100	80065	0.923353	80083	1	80064	27	100	80065	0.934638
N1:80227	chr01	80154	80300	+4:YAL034W-A;	2.98619	3	96	2							80229	133	96				80225	0.904414	80227	2				80225	0.851835
N1:80387	chr01	80314	80460	+5:YAL034W-A;	3.83555	5	100	15.437	80359	11	100				80396	137	100	80392	11	100	80375	0.664869	80391	2	80354	9	34	80365	0.607866
N1:80539	chr01	80466	80612	+9*:YAL034C; +6*:YAL034W-A;	5.51133	6	99.5	7.941	80525	12	100	80548	13	100	80544	135	98	80539	12	100	80535	0.916928	80539	2	80529	23	100	80530	0.913967
N1:80770	chr01	80697	80843	+8:YAL034C;	4.63989	6	89.25	14.428	80783	18	100	80769	14	100	80775	94	57	80754	18	100	80745	0.922678	80775	1	80739	19	100	80745	0.926197
N1:80954	chr01	80881	81027	+7:YAL034C;	4.44487	6	94.5	14.895	80948	26	100	80940	9	100	80960	115	78	80969	8	100	80970	0.916492	80935	1	80941	14	100	80975	0.911843
N1:81178	chr01	81105	81251	+6:YAL034C;	3.13666	5	100	19.629	81163	34	100	81203	5	100	81170	170	100				81180	0.89245	81207	2	81148	9	34	81180	0.890002
N1:81365	chr01	81292	81438	+5:YAL034C;	4.85119	6	94.75	13.644	81357	14	100	81381	2	79	81368	430	100	81364	9	100	81340	0.619971	81367	2				81335	0.658935
N1:81519	chr01	81446	81592	+4:YAL034C;	2.91166	4	75.5	27.343							81517	88	51	81465	6	100	81525	0.919297	81515	1				81520	0.882968
N1:81675	chr01	81602	81748	+3:YAL034C;	2.00042	4	100	37.268	81655	25	100	81608	6	100							81695	0.900133	81675	1				81695	0.900068
N1:81846	chr01	81773	81919	+2:YAL034C;	2.32951	4	67	21.731	81832	5	34				81867	195	100				81855	0.603996	81819	2				81850	0.709359
N1:81998	chr01	81925	82071	+1:YAL034C;	3.93797	5	100	15.678	81998	20	100	81984	8	100				81998	7	100	82000	0.923713	82027	1	81960	17	100	82005	0.933026
N1:82224	chr01	82151	82297	-1:YAL034C;	3.36347	4	100	12.124	82218	19	100	82242	10	100							82215	0.934763	82227	2	82271	11	67	82215	0.933755
N1:82531	chr01	82458	82604	-1:YAL033W;	3.89908	6	99.75	18.606	82516	20	100	82550	10	100	82562	136	99	82543	16	100	82525	0.927006	82519	2	82551	18	100	82525	0.922666
N1:82760	chr01	82687	82833	+1:YAL033W;	4.71872	6	86.5	14.247	82758	19	100	82760	13	100	82735	83	46	82751	7	100	82770	0.915995	82775	1	82755	19	100	82770	0.880761
N1:82921	chr01	82848	82994	+2:YAL033W;	4.93667	5	78	3.033	82917	26	100	82921	14	100				82922	4	34	82925	0.830763	82919	2	82922	12	83	82925	0.820814
N1:83079	chr01	83006	83152	+3:YAL033W;	4.99556	6	100	12.254	83086	16	100	83078	13	100	83062	175	100	83099	11	100	83075	0.717856	83079	1	83086	20	100	83070	0.720998
N1:83237	chr01	83164	83310	+4*:YAL033W;	2.17552	4	27	28.826							83243	57	20	83234	4	34	83205	0.686299	83275	1	83278	8	17	83205	0.667369
N1:83396	chr01	83323	83469	+7*:YAL032C;	3.4581	5	100	22.494	83389	15	100	83393	14	100	83395	183	100				83415	0.965749	83443	1	83444	15	100	83425	0.959049
N1:83610	chr01	83537	83683	+6:YAL032C;	4.37997	5	95	10.04	83615	23	100	83615	13	100	83619	122	85				83595	0.949423	83603	1				83595	0.959516
N1:83781	chr01	83708	83854	+5:YAL032C;	3.7261	5	83.33	16.239	83777	20	100				83772	120	83	83810	5	67	83795	0.883683	83775	1	83774	10	50	83795	0.883026
N1:83953	chr01	83880	84026	+4:YAL032C;	5.65337	6	100	6.494	83951	26	100	83950	9	100	83962	154	100	83945	11	100	83960	0.958885	83951	2	83941	22	100	83955	0.913381
N1:84109	chr01	84036	84182	+3:YAL032C;	2.87731	3	100	6.028	84103	20	100										84110	0.818278	84115	1	84097	16	100	84105	0.848462
N1:84277	chr01	84204	84350	+2:YAL032C;	5.30206	6	100	10.834	84282	22	100	84253	10	100	84278	190	100	84277	11	100	84280	0.971135	84279	2	84287	15	100	84275	0.967461
N1:84457	chr01	84384	84530	+1:YAL032C;	5.14552	6	100	12.517	84451	27	100	84452	24	100	84458	275	100	84457	15	100	84485	0.72072	84459	2	84449	26	100	84495	0.621001
N1:84702	chr01	84629	84775	+15*:YAL031C; -1:YAL032C;	2.50317	3	67	13							84708	104	67				84685	0.851695	84707	2	84721	7	1	84700	0.754368
N1:84872	chr01	84799	84945	+14:YAL031C;	4.56674	6	83.5	18.53	84861	20	100	84885	14	100	84868	182	100	84913	4	34	84875	0.930245	84871	2	84863	13	100	84890	0.943267
N1:85048	chr01	84975	85121	+13:YAL031C;	5.73791	6	100	5.636	85045	29	100	85039	24	100	85048	191	100	85052	10	100	85050	0.977332	85055	1	85051	18	100	85055	0.978126
N1:85216	chr01	85143	85289	+12:YAL031C;	4.76154	6	83.5	15.255	85211	18	100	85213	16	100	85249	182	100	85230	4	34	85215	0.799964	85211	2	85204	11	67	85220	0.684545
N1:85410	chr01	85337	85483	+11:YAL031C;	3.64053	6	87.5	41.759	85397	22	100	85407	7	100	85415	87	50	85417	8	100	85455	0.617462	85339	2	85415	17	100	85455	0.806285
N1:85591	chr01	85518	85664	+10:YAL031C;	4.64853	5	82.33	7.328	85585	17	100	85592	12	100	85582	84	47				85600	0.704413	85595	2	85569	7	1	85610	0.900035
N1:85887	chr01	85814	85960	+8:YAL031C;	3.14693	6	86.5	23.149	85889	8	67	85915	2	79	85876	161	100	85881	7	100	85930	0.742458	85923	2	85884	11	67	85930	0.64018
N1:86064	chr01	85991	86137	+7:YAL031C;	2.72253	3	100	9.292	86053	15	100							86066	14	100			86071	1	86025	23	100
N1:86217	chr01	86144	86290	+6:YAL031C;	5.58535	6	94.5	7.183	86225	9	78	86206	4	100	86216	177	100	86225	8	100	86215	0.96028	86215	2	86222	20	100	86210	0.961732
N1:86375	chr01	86302	86448	+5:YAL031C;	5.57166	6	89.25	7.23	86373	12	100	86381	1	61	86368	133	96	86378	19	100	86365	0.929763	86383	2	86378	34	100	86365	0.938006
N1:86527	chr01	86454	86600	+4:YAL031C;	5.14364	6	85.5	10.704	86540	9	78	86535	3	97	86531	300	100	86511	5	67	86525	0.969557	86519	2	86526	11	67	86525	0.968574
N1:86695	chr01	86622	86768	+3:YAL031C;	5.82647	6	100	4.506	86688	37	100	86692	18	100	86693	480	100	86699	6	100	86700	0.985877	86695	2	86692	16	100	86695	0.985028
N1:86859	chr01	86786	86932	+2:YAL031C;	4.8672	6	100	12.802	86881	17	100	86849	16	100	86852	246	100	86849	16	100	86865	0.888813	86867	2	86849	28	100	86860	0.882341
N1:87031	chr01	86958	87104	+1:YAL031C; -1:YAL030W;	5.45115	6	96	8.595	87036	36	100	87031	22	100	87032	121	84	87028	14	100	87040	0.966497	87015	2	87022	37	100	87040	0.942517
N1:87312	chr01	87239	87385	-1:YAL031C; +1*:YAL030W;	5.71783	6	100	5.955	87311	52	100	87312	23	100	87317	231	100	87313	21	100	87300	0.985113	87315	2	87316	25	100	87300	0.987486
N1:87472	chr01	87399	87545		3.50566	4	50	10.436	87458	1	0				87471	347	100				87475	0.950025	87483	2				87480	0.931817
N1:87641	chr01	87568	87714		5.31329	6	100	9.368	87652	35	100	87636	5	100	87635	153	100	87633	7	100	87640	0.741346	87655	2	87664	21	100	87640	0.750447
N1:87861	chr01	87788	87934	+29*:YAL029C;	1.03509	4	93	59.556				87789	2	79	87904	166	100	87923	8	100			87859	2				87860	0.514939
N1:88012	chr01	87939	88085	+28:YAL029C;	3.04097	6	100	34.525	88011	11	100	87959	5	100	88057	195	100	88015	13	100	88045	0.869914	88003	1	88007	21	100	88050	0.874603
N1:88246	chr01	88173	88319	+27:YAL029C;	2.98457	5	93	40.998	88234	14	100	88300	2	79				88179	13	100	88250	0.85415	88275	2	88318	19	100	88245	0.916663
N1:88520	chr01	88447	88593	+25:YAL029C;	5.30911	6	75.25	10.053	88520	4	23	88519	3	97	88520	118	81	88520	7	100	88500	0.904317	88531	2	88520	37	100	88465	0.770952
N1:88686	chr01	88613	88759	+24:YAL029C;	3.61933	5	100	17.768	88689	13	100	88702	5	100	88688	233	100				88655	0.535056	88675	1	88671	26	100	88650	0.792438
N1:88849	chr01	88776	88922	+23:YAL029C;	2.14802	3	67	19.502	88855	5	34	88850	6	100									88819	2	88856	12	83	88865	0.692852
N1:89028	chr01	88955	89101	+22:YAL029C;	3.34971	6	91.25	31.911	89030	15	100	89040	3	97	88974	105	68	89028	7	100	89010	0.796272	88963	1	89055	24	100	89015	0.757791
N1:89179	chr01	89106	89252	+21:YAL029C;	1.01218	3	76	57.558							89126	122	85	89179	5	67			89107	2	89183	14	100
N1:89336	chr01	89263	89409	+20:YAL029C;	2.95817	4	56	16.721	89344	3	12				89326	176	100				89330	0.751815	89363	2				89335	0.835178
N1:89511	chr01	89438	89584	+19:YAL029C;	2.42144	5	89	34.953	89532	20	100				89558	150	100	89464	5	67	89505	0.904673	89507	1	89514	14	100	89500	0.852458
N1:89671	chr01	89598	89744	+18:YAL029C;	1.94535	2	-1	5.657													89675	0.801824	89667	1
N1:89840	chr01	89767	89913	+17:YAL029C;	2.59335	4	100	25.395	89843	11	100	89793	5	100							89850	0.864122	89827	1	89856	9	34	89835	0.868013
N1:90020	chr01	89947	90093	+16:YAL029C;	2.86588	6	84.75	27.609	90014	9	78	90027	1	61	90062	217	100	90076	12	100	90050	0.829651	90007	1	90010	17	100	90040	0.788085
N1:90210	chr01	90137	90283	+15:YAL029C;	3.41234	6	79.75	22.781	90216	15	100	90190	2	79	90227	77	40	90186	8	100	90215	0.930451	90167	1	90198	29	100	90220	0.953882
N1:90386	chr01	90313	90459	+14:YAL029C;	3.06535	5	89	30.859	90381	15	100	90374	5	100				90391	5	67	90410	0.872993	90327	1	90374	20	100	90405	0.855997
N1:90601	chr01	90528	90674	+13:YAL029C;	2.24548	4	83.5	35.024	90543	13	100							90627	5	67	90595	0.973724	90599	2				90595	0.980325
N1:90867	chr01	90794	90940	+11:YAL029C;	3.50022	4	100	10.844							90871	230	100	90849	8	100	90870	0.773003	90871	1				90865	0.808797
N1:91042	chr01	90969	91115	+10:YAL029C;	2.68816	4	77	21.515							91053	124	87	91004	5	67	91045	0.719717	91031	1	90985	11	67	91025	0.721531
N1:91327	chr01	91254	91400	+8:YAL029C;	4.05357	6	84.75	29.203	91395	8	67	91323	3	97	91318	112	75	91345	13	100	91340	0.912384	91319	1	91327	31	100	91325	0.914521
N1:91496	chr01	91423	91569	+7:YAL029C;	3.5294	4	61	10.408							91498	92	55	91501	5	67	91500	0.928835	91479	1	91511	11	67	91495	0.918895
N1:91656	chr01	91583	91729	+6:YAL029C;	3.72232	5	77	22.709	91654	14	100	91608	2	79	91660	89	52				91665	0.949425	91647	1	91709	10	50	91665	0.912921
N1:91808	chr01	91735	91881	+5:YAL029C;	4.46713	5	100	9.397	91806	13	100	91794	11	100	91811	173	100				91820	0.919621	91807	1	91877	11	67	91820	0.912444
N1:91964	chr01	91891	92037	+4:YAL029C;	4.31096	5	77.67	11.367				91957	6	100	91961	103	66	91959	5	67	91985	0.5767	91967	1
N1:92120	chr01	92047	92193	+3:YAL029C;	2.86929	3	100	6.245	92118	25	100										92115	0.514753	92127	1	92061	17	100	92050	0.669692
N1:92271	chr01	92198	92344	+2:YAL029C;	3.80985	5	83.67	23.114				92260	9	100	92284	88	51	92237	11	100	92270	0.883737	92271	2	92236	33	100	92255	0.936112
N1:92452	chr01	92379	92525	+1:YAL029C;	4.38888	6	71	16.606	92442	4	23	92483	1	61	92441	186	100	92450	6	100	92470	0.886724	92455	2	92486	22	100	92460	0.944364
N1:92727	chr01	92654	92800	-1:YAL029C; 0:YAL028W;	2.17643	3	67	17.502				92727	1	61	92710	110	73				92745	0.623195						92745	0.924422
N1:92899	chr01	92826	92972	+1:YAL028W;	5.62508	6	100	7.007	92902	19	100	92899	16	100	92898	359	100	92904	13	100	92885	0.954881	92903	2	92915	22	100	92895	0.978771
N1:93071	chr01	92998	93144	+2:YAL028W;	5.62958	6	90.75	6.735	93076	58	100	93081	14	100	93072	100	63	93065	10	100	93070	0.982241	93063	1	93080	25	100	93075	0.982677
N1:93242	chr01	93169	93315	+3:YAL028W;	4.34735	5	100	10.644	93240	35	100	93239	23	100	93245	224	100				93230	0.915016	93259	1	93261	12	83	93240	0.934744
N1:93406	chr01	93333	93479	+4:YAL028W;	4.50338	5	90	8.961	93412	37	100	93392	5	100	93415	107	70				93405	0.950602	93403	2				93410	0.93912
N1:93593	chr01	93520	93666	+5:YAL028W;	2.47499	4	86	24.739				93599	3	97	93599	112	75				93575	0.978071	93547	1	93592	8	17	93575	0.978634
N1:93745	chr01	93672	93818	+6:YAL028W;	2.96355	4	94.5	20.207	93751	21	100				93748	126	89				93740	0.9372	93707	1	93764	14	100	93745	0.925984
N1:93906	chr01	93833	93979	+7:YAL028W; 0:anti003;	1.86985	6	100	42.571	93957	17	100	93850	4	100	93915	168	100	93863	10	100	93900	0.645035	93851	2				93895	0.795454
N1:94153	chr01	94080	94226	+8:YAL028W; -1:anti003;	2.91175	6	94.75	33.108	94161	16	100	94147	2	79	94093	230	100	94084	9	100	94115	0.695997	94155	1	94102	32	100	94090	0.660295
N1:94440	chr01	94367	94513	-1:YAL027W; +10:YAL028W;	3.83576	5	69	26.31	94434	8	67	94448	1	61	94498	116	79				94440	0.942838	94439	2				94430	0.935604
N1:94661	chr01	94588	94734	+1:YAL027W; +11*:YAL028W;	5.0036	6	86	14.4	94654	31	100	94694	7	100	94658	81	44	94666	15	100	94660	0.764278	94663	2	94667	20	100	94660	0.75421
N1:94823	chr01	94750	94896	+2:YAL027W;	2.87619	4	67	33.866							94820	280	100	94756	4	34	94830	0.951172	94819	2				94830	0.94631
N1:95008	chr01	94935	95081	+3:YAL027W;	3.18235	5	100	21.559	94976	14	100	94968	10	100	95012	178	100				95010	0.912595	95011	2	95005	27	100	95015	0.919375
N1:95183	chr01	95110	95256	+4:YAL027W;	3.70409	5	100	24.276				95130	4	100	95186	177	100	95170	12	100	95185	0.914732	95187	2	95179	14	100	95185	0.90233
N1:95489	chr01	95416	95562	+6*:YAL027W;	3.34249	5	85.75	26.621	95483	9	78	95502	7	100	95434	102	65	95495	13	100	95475	0.766812			95501	16	100	95480	0.768096
N1:95722	chr01	95649	95795	+25:YAL026C;	5.50736	6	89	8.27	95720	7	56	95723	5	100	95721	367	100	95720	16	100	95715	0.794061	95739	1	95725	29	100	95700	0.719704
N1:95900	chr01	95827	95973	+24:YAL026C;	3.99364	5	100	17.584				95938	7	100	95899	283	100	95905	9	100	95895	0.938716	95899	1	95887	22	100	95895	0.917501
N1:96088	chr01	96015	96161	+23:YAL026C;	3.99543	5	99	13.046	96093	14	100	96101	3	97	96094	357	100				96075	0.961594	96071	2	96060	9	34	96080	0.957417
N1:96278	chr01	96205	96351	+22:YAL026C;	4.30954	6	97.75	17.198	96280	14	100	96286	6	100	96294	128	91	96261	18	100	96275	0.940058	96247	1	96264	25	100	96275	0.930739
N1:96554	chr01	96481	96627	+20:YAL026C;	3.85999	5	100	14.731	96539	18	100	96549	8	100	96564	178	100	96577	9	100			96551	2	96572	18	100
N1:96845	chr01	96772	96918	+18:YAL026C;	3.16374	5	100	21.3	96843	13	100	96818	7	100	96848	143	100				96805	0.88741	96855	1	96874	16	100	96805	0.886698
N1:96998	chr01	96925	97071	+17:YAL026C;	3.02508	6	100	32.536	97063	16	100	96998	11	100	97041	207	100	97061	9	100	96995	0.876023	96999	2	96979	19	100	96995	0.934607
N1:97202	chr01	97129	97275	+16:YAL026C;	2.75786	5	87	30.725				97173	1	61	97211	188	100	97211	9	100	97190	0.774154	97255	2	97201	12	83	97190	0.901792
N1:97378	chr01	97305	97451	+15:YAL026C;	2.83964	5	70.67	36.794	97307	3	12	97361	7	100				97376	9	100	97405	0.736142	97383	2				97400	0.737536
N1:97531	chr01	97458	97604	+14:YAL026C;	1.96476	5	90.25	48.107	97462	12	100	97580	1	61	97474	263	100	97535	9	100			97527	1	97465	22	100
N1:97687	chr01	97614	97760	+13:YAL026C;	3.98471	5	78	31.005	97618	5	34				97688	219	100	97689	8	100	97685	0.873835	97687	1	97679	16	100	97675	0.903619
N1:98096	chr01	98023	98169	+11:YAL026C;	4.95271	6	76.5	12.437	98102	6	45	98074	1	61	98109	222	100	98094	6	100	98100	0.780962	98087	2	98061	14	100	98070	0.676268
N1:98427	chr01	98354	98500	+9:YAL026C;	2.72845	6	99.25	31.833	98404	13	100	98434	3	97	98443	160	100	98412	9	100	98465	0.639893	98375	2	98449	24	100	98450	0.728887
N1:98763	chr01	98690	98836	+7:YAL026C;	3.65614	5	76	23.902	98814	8	67	98764	3	97	98755	77	40	98759	12	100			98775	1	98735	14	100
N1:98939	chr01	98866	99012	+6:YAL026C;	3.92167	4	100	3.916							98937	226	100	98944	10	100	98940	0.937274	98935	1	98928	18	100	98930	0.918824
N1:99217	chr01	99144	99290	+4:YAL026C;	4.59195	5	67	8.093	99216	6	45	99212	3	97	99211	96	59				99220	0.708212	99231	1				99220	0.915424
N1:99404	chr01	99331	99477	+3:YAL026C;	5.40943	6	100	8.618	99399	34	100	99410	20	100	99399	194	100	99413	20	100	99410	0.830918	99391	2	99411	29	100	99405	0.845176
N1:99566	chr01	99493	99639	+2:YAL026C;	5.19828	6	94.5	10.173	99564	9	78	99578	4	100	99566	250	100	99557	8	100	99555	0.779132	99579	2	99564	14	100	99550	0.749783
N1:99738	chr01	99665	99811	+1:YAL026C;	4.44075	5	100	9.711	99739	14	100	99736	5	100				99750	7	100	99740	0.95114	99723	1	99739	14	100	99740	0.934365
N1:99996	chr01	99923	100069	-1:YAL026C; +8*:YAL025C;	2.4863	3	79	13.115				99995	2	79							99985	0.963956	100011	2				99995	0.957497
N1:100159	chr01	100086	100232	+7:YAL025C;	3.28757	6	95.25	25.257	100181	13	100	100148	4	100	100155	118	81	100210	11	100	100160	0.874089	100199	2	100177	15	100	100145	0.728053
N1:100335	chr01	100262	100408	+6:YAL025C;	2.47089	4	68.5	20.156				100307	3	97	100319	77	40				100350	0.793298	100343	2	100289	10	50	100350	0.680494
N1:100502	chr01	100429	100575	+5:YAL025C;	4.88054	6	80.25	12.449	100484	10	89	100486	6	100	100505	69	32	100508	9	100	100515	0.980503	100503	1	100489	23	100	100515	0.981098
N1:100659	chr01	100586	100732	+4:YAL025C;	4.05995	5	73.67	12.661	100644	14	100	100655	2	79	100654	79	42				100670	0.697299	100675	1	100658	24	100	100675	0.522698
N1:100813	chr01	100740	100886	+3:YAL025C;	5.42617	6	100	8.781	100797	14	100	100812	14	100	100815	177	100	100822	8	100	100810	0.862906	100819	2	100811	26	100	100805	0.79433
N1:100972	chr01	100899	101045	+2:YAL025C;	5.83745	6	100	4.401	100971	59	100	100978	34	100	100975	328	100	100971	9	100	100965	0.956743	100971	2	100979	19	100	100960	0.954109
N1:101137	chr01	101064	101210	+1:YAL025C;	5.66483	6	100	6.356	101137	13	100	101144	10	100	101145	414	100	101131	21	100	101130	0.972801	101135	2	101144	48	100	101125	0.978258
N1:101285	chr01	101212	101358	0:YAL025C;	1.00158	2	100	43.134							101346	252	100				101285	0.505516						101290	0.819746
N1:101434	chr01	101361	101507	+28*:YAL024C; -1:YAL025C;	2.116	3	61	18.771				101422	1	61							101435	0.98125	101459	2				101450	0.949728
N1:101608	chr01	101535	101681	+27:YAL024C;	5.58738	6	94.75	7.232	101605	16	100	101608	2	79	101609	204	100	101598	6	100	101620	0.990305	101611	2	101615	29	100	101635	0.96388
N1:101784	chr01	101711	101857	+26:YAL024C;	4.36596	6	100	18.177	101766	13	100	101775	6	100	101790	425	100	101793	17	100	101785	0.94381	101819	1	101790	34	100	101790	0.908408
N1:101953	chr01	101880	102026	+25:YAL024C;	4.65364	6	100	14.798	101936	11	100	101959	8	100	101961	297	100	101946	13	100	101950	0.810941	101979	1	101953	29	100	101995	0.755633
N1:102124	chr01	102051	102197	+24:YAL024C;	2.53763	5	81.67	28.988	102112	6	45				102147	191	100	102109	9	100	102180	0.676056	102139	2	102125	24	100	102180	0.776351
N1:102322	chr01	102249	102395	+23:YAL024C;	3.23623	4	89	13.832	102310	8	67	102343	8	100				102320	8	100			102323	1	102324	12	83
N1:102480	chr01	102407	102553	+22:YAL024C;	1.05881	4	100	30.956							102415	196	100	102441	6	100	102420	0.902804	102483	1	102422	15	100	102410	0.895697
N1:102647	chr01	102574	102720	+21:YAL024C;	3.56359	6	93.5	31.236	102660	16	100	102641	5	100	102591	111	74	102589	11	100	102625	0.911896	102643	1	102654	26	100	102635	0.944402
N1:102829	chr01	102756	102902	+20:YAL024C;	4.26978	6	100	19.565	102840	15	100	102846	4	100	102820	137	100	102825	10	100	102790	0.773639	102823	2	102848	16	100	102795	0.727689
N1:103003	chr01	102930	103076	+19:YAL024C;	2.86148	4	89	26.725	103000	12	100				102999	191	100	103011	5	67			102951	2	102996	18	100	102950	0.601556
N1:103162	chr01	103089	103235	+18:YAL024C;	2.24054	5	100	40.691				103203	8	100	103160	294	100	103112	11	100	103140	0.856091	103223	1	103206	22	100	103140	0.895466
N1:103511	chr01	103438	103584	+16:YAL024C;	2.42545	5	100	29.074				103566	9	100	103508	151	100	103549	14	100	103525	0.928907	103495	2	103514	23	100	103520	0.975265
N1:103695	chr01	103622	103768	+15:YAL024C;	1.00449	2	-1	64.166													103695	0.929808	103623	2				103700	0.912203
N1:103898	chr01	103825	103971	+14:YAL024C;	2.17185	5	100	38.501	103897	16	100	103930	6	100	103835	187	100				103850	0.650632	103895	1	103913	18	100	103850	0.622269
N1:104166	chr01	104093	104239	+12:YAL024C;	2.98637	6	91.75	41.569	104207	21	100	104170	9	100	104111	187	100	104115	5	67	104160	0.633102	104167	2				104150	0.633252
N1:104316	chr01	104243	104389	+11:YAL024C;	3.78838	4	83.5	6.481							104323	249	100	104320	5	67	104310	0.514618	104311	1	104269	25	100
N1:104482	chr01	104409	104555	+10:YAL024C;	4.44363	6	100	18.63	104443	15	100	104491	8	100	104479	290	100	104480	13	100	104470	0.923286	104495	1	104485	27	100	104460	0.924855
N1:104632	chr01	104559	104705	+9:YAL024C;	3.32124	4	91	12.57							104628	119	82	104613	7	100	104640	0.960028	104639	2	104611	16	100	104640	0.950893
N1:104800	chr01	104727	104873	+8:YAL024C;	4.43784	6	89	28.437	104867	7	56	104793	8	100	104804	225	100	104800	16	100	104815	0.920866	104791	2	104803	24	100	104810	0.867388
N1:104967	chr01	104894	105040	+7:YAL024C;	4.76416	6	99	28.358	105035	17	100	104971	10	100	104970	133	96	104957	20	100	104965	0.87492	104971	2	104973	37	100	104960	0.837118
N1:105116	chr01	105043	105189	+6:YAL024C;	4.63824	5	100	7.463				105127	4	100	105121	185	100	105112	12	100	105110	0.695715	105111	2	105108	19	100	105105	0.75765
N1:105276	chr01	105203	105349	+5:YAL024C;	5.45053	6	99.5	8.329	105271	15	100	105280	6	100	105280	135	98	105288	12	100	105265	0.940812	105271	2	105267	26	100	105265	0.921784
N1:105434	chr01	105361	105507	+4:YAL024C;	5.36745	6	88.25	8.892	105423	7	56	105436	3	97	105443	197	100	105444	9	100	105425	0.951542	105431	2	105427	14	100	105420	0.89507
N1:105596	chr01	105523	105669	+3:YAL024C;	5.55028	6	100	7.521	105584	24	100	105593	16	100	105604	261	100	105604	15	100	105595	0.983976	105595	2	105600	29	100	105590	0.983223
N1:105768	chr01	105695	105841	+2:YAL024C;	4.77735	6	98	13.292	105751	21	100	105773	14	100	105766	129	92	105774	8	100	105755	0.934822	105787	2	105747	12	83	105755	0.933392
N1:105928	chr01	105855	106001	+1:YAL024C;	5.83122	6	100	4.472	105932	35	100	105932	11	100	105921	255	100	105931	10	100	105925	0.970914	105927	2	105942	23	100	105925	0.965195
N1:106165	chr01	106092	106238	-1:YAL024C; +16*:YAL023C;	3.78506	5	56.33	15.297	106177	4	23	106173	2	79				106153	5	67	106140	0.766267	106167	2	106161	11	67	106150	0.815223
N1:106363	chr01	106290	106436	+15:YAL023C;	4.5966	5	100	8.019	106367	23	100	106364	18	100	106350	192	100				106360	0.9292	106371	1	106340	13	100	106355	0.919232
N1:106542	chr01	106469	106615	+14:YAL023C;	4.81415	6	91.75	15.211	106549	12	100	106543	10	100	106543	104	67	106574	8	100	106535	0.863429	106531	1	106519	12	83	106545	0.881534
N1:106723	chr01	106650	106796	+13:YAL023C;	4.01451	5	100	15.764	106732	15	100	106725	16	100	106722	150	100				106720	0.847886	106691	1				106720	0.738263
N1:106880	chr01	106807	106953	+12:YAL023C;	1.0282	2	100	32.527	106881	14	100												106835	2	106827	8	17
N1:107041	chr01	106968	107114	+11:YAL023C;	3.12452	6	76.5	32.354	107060	14	100	107031	7	100	107031	76	39	107050	5	67	106995	0.828128	107091	2				106990	0.861942
N1:107362	chr01	107289	107435	+9:YAL023C;	2.64649	3	67	10.599										107371	5	67	107350	0.643497	107363	1	107303	17	100	107325	0.891905
N1:107528	chr01	107455	107601	+8:YAL023C;	4.48673	6	78.75	16.789	107494	21	100	107538	11	100	107533	118	81	107513	4	34	107535	0.979304	107523	1	107489	11	67	107535	0.971052
N1:107829	chr01	107756	107902	+6:YAL023C;	3.07108	5	79	26.508	107774	14	100	107795	2	79	107830	95	58				107835	0.956073	107827	2	107786	15	100	107830	0.95358
N1:108120	chr01	108047	108193	+4:YAL023C;	2.5516	5	73.33	40.54	108054	12	100	108119	4	100	108106	57	20				108165	0.63904	108131	1	108120	12	83
N1:108281	chr01	108208	108354	+3:YAL023C;	3.59771	5	75	30.028	108216	18	100	108277	6	100	108270	62	25				108285	0.654013	108291	1	108257	8	17	108275	0.723804
N1:108435	chr01	108362	108508	+2:YAL023C;	4.89539	5	83	3.912	108429	27	100	108434	3	97	108435	89	52				108440	0.914755	108435	2				108435	0.907502
N1:108602	chr01	108529	108675	+1:YAL023C;	5.85717	6	100	4.147	108602	22	100	108600	9	100	108599	228	100	108602	7	100	108610	0.956402	108599	2	108600	14	100	108610	0.91524
N1:108770	chr01	108697	108843	0:YAL023C;	1	1	-2	0													108770	0.58504
N1:108943	chr01	108870	109016	+10*:YAL022C; -1:YAL023C;	4.47986	6	85.25	25.877	108947	30	100	108927	8	100	108882	78	41	108939	6	100	108950	0.949461	108947	1	108936	15	100	108955	0.950091
N1:109102	chr01	109029	109175	+9:YAL022C;	4.61678	6	65	16.813	109108	22	100	109089	17	100	109098	96	59	109066	3	1	109110	0.723747	109107	1				109115	0.686634
N1:109271	chr01	109198	109344	+8:YAL022C;	4.0411	5	91	12.795	109285	15	100	109254	16	100	109277	110	73				109260	0.960534	109275	1				109265	0.938272
N1:109443	chr01	109370	109516	+7:YAL022C;	4.07322	5	66.67	12.661	109443	19	100	109428	6	100	109451	33	0				109460	0.94854	109435	1				109465	0.910749
N1:109605	chr01	109532	109678	+6:YAL022C;	5.44658	6	83.5	8.472	109599	15	100	109604	12	100	109604	210	100	109619	4	34	109610	0.898219	109595	1				109610	0.859092
N1:109768	chr01	109695	109841	+5:YAL022C;	4.43096	5	100	10.114	109787	11	100	109764	12	100	109764	139	100				109770	0.964985	109763	2	109750	11	67	109775	0.937643
N1:110073	chr01	110000	110146	+3:YAL022C;	5.30076	6	100	9.695	110068	21	100	110080	20	100	110075	173	100	110056	13	100	110070	0.898859	110083	1	110051	40	100	110065	0.910625
N1:110256	chr01	110183	110329	+2:YAL022C;	4.56633	5	100	8.167	110246	12	100	110250	15	100				110257	11	100	110265	0.881557	110263	2	110243	17	100	110260	0.82882
N1:110405	chr01	110332	110478	+1:YAL022C;	5.23856	6	91.75	10.033	110412	31	100	110408	18	100	110401	282	100	110392	5	67	110420	0.841595	110399	2	110388	11	67	110410	0.804845
N1:110669	chr01	110596	110742	-1:YAL022C; +18*:YAL021C;	2.38912	4	50	24.102	110681	1	0				110667	182	100				110650	0.970678	110707	2				110655	0.973787
N1:110831	chr01	110758	110904	+17:YAL021C;	5.8821	6	94.5	3.71	110834	9	78	110826	11	100	110828	203	100	110834	10	100	110830	0.887102	110835	2	110830	13	100	110825	0.855789
N1:110988	chr01	110915	111061	+16:YAL021C;	5.61327	6	100	7.005	110985	22	100	110987	20	100	110990	162	100	110992	7	100	110975	0.793068	110995	2	110988	14	100	110970	0.787634
N1:111156	chr01	111083	111229	+15:YAL021C;	3.74417	5	59.33	16.27	111167	8	67				111168	114	77	111128	4	34	111150	0.898162	111151	1	111167	16	100	111150	0.896087
N1:111463	chr01	111390	111536	+13:YAL021C;	4.32401	5	100	10.479	111449	20	100	111464	6	100				111469	7	100	111475	0.519595	111455	2				111460	0.543946
N1:111763	chr01	111690	111836	+11:YAL021C;	3.63137	4	54.5	8.77							111755	79	42	111766	5	67	111775	0.754743	111759	1				111770	0.78907
N1:111914	chr01	111841	111987	+10:YAL021C;	5.01071	6	80.25	12.91	111912	21	100	111910	11	100	111915	58	21	111902	6	100	111940	0.949478	111919	1	111938	12	83	111930	0.955825
N1:112069	chr01	111996	112142	+9:YAL021C;	3.82807	5	95.5	18.308	112063	13	100	112065	5	100	112067	119	82	112107	7	100			112079	1	112074	23	100
N1:112234	chr01	112161	112307	+8:YAL021C;	5.28226	6	83.5	9.933	112220	16	100	112233	8	100	112250	175	100	112234	4	34	112230	0.980718	112239	1	112222	10	50	112230	0.972931
N1:112402	chr01	112329	112475	+7:YAL021C;	5.74434	6	84.75	5.657	112404	20	100	112391	4	100	112402	76	39	112407	8	100	112405	0.975164	112403	1	112381	13	100	112405	0.96197
N1:112563	chr01	112490	112636	+6:YAL021C;	4.87404	5	83	4.324	112564	13	100	112560	13	100	112559	86	49				112570	0.975916	112563	1	112549	9	34	112565	0.952489
N1:112868	chr01	112795	112941	+4:YAL021C;	4.94206	5	100	2.881	112870	12	100	112868	5	100	112863	148	100				112870	0.795267	112867	2				112865	0.663981
N1:113026	chr01	112953	113099	+3:YAL021C;	5.85527	6	89.75	4.131	113024	22	100	113026	21	100	113030	96	59	113025	9	100	113030	0.98245	113019	2	113021	23	100	113030	0.983266
N1:113192	chr01	113119	113265	+2:YAL021C;	5.39932	6	84.25	8.824	113189	31	100	113189	42	100	113185	74	37	113186	7	100	113200	0.917707	113207	1	113188	13	100	113200	0.937613
N1:113359	chr01	113286	113432	+1:YAL021C;	2.97179	4	100	19.466	113363	32	100	113358	32	100							113395	0.84548	113351	2				113395	0.82662
N1:113628	chr01	113555	113701	+7*:YAL020C; -1:YAL021C;	4.04754	5	100	13.069	113627	39	100	113613	6	100				113621	6	100	113635	0.896938	113647	2				113635	0.877072
N1:113789	chr01	113716	113862	+6:YAL020C;	3.95193	4	73.5	3	113787	15	100				113791	84	47				113785	0.882089	113791	1				113785	0.861056
N1:113941	chr01	113868	114014	+5:YAL020C;	4.71303	5	66.67	6.633	113941	15	100	113935	7	100	113943	17	0				113935	0.815775	113951	1				113940	0.791762
N1:114096	chr01	114023	114169	+4:YAL020C;	2.48624	3	13	13.115							114095	50	13				114085	0.807881	114111	1				114085	0.517662
N1:114248	chr01	114175	114321	+3:YAL020C;	4.58728	5	80	8.019	114247	15	100	114236	6	100	114244	77	40				114255	0.728828	114255	2				114250	0.570847
N1:114411	chr01	114338	114484	+2:YAL020C;	4.71914	5	72.67	6.686	114414	15	100	114412	15	100	114414	55	18				114415	0.982775	114399	1				114410	0.975139
N1:114582	chr01	114509	114655	+1:YAL020C; -1:YAL019W;	5.69154	6	100	6.08	114586	49	100	114586	20	100	114580	246	100	114576	6	100	114590	0.93011	114575	2	114587	9	34	114590	0.906202
N1:114851	chr01	114778	114924	-1:YAL020C; +1:YAL019W;	5.48373	6	100	8.256	114854	19	100	114845	6	100	114855	155	100	114855	8	100	114835	0.974062	114855	2	114847	14	100	114835	0.974639
N1:115021	chr01	114948	115094	+2:YAL019W;	4.55195	5	71.67	8.649	115024	23	100	115023	8	100	115019	52	15				115005	0.973225	115027	2	115021	9	34	115005	0.971675
N1:115178	chr01	115105	115251	+3:YAL019W;	4.72741	5	98.33	6.38	115183	13	100	115172	12	100	115185	132	95				115180	0.968539	115171	1	115182	13	100	115180	0.982679
N1:115352	chr01	115279	115425	+4:YAL019W;	4.19768	6	75	21.951	115369	16	100	115351	12	100	115341	70	33	115400	5	67	115360	0.940057	115343	1	115363	20	100	115355	0.943862
N1:115526	chr01	115453	115599	+5:YAL019W;	4.71	6	83	13.971	115529	17	100	115513	11	100	115532	102	65	115542	5	67	115525	0.786884	115503	1	115536	12	83	115515	0.790902
N1:115684	chr01	115611	115757	+6:YAL019W;	4.5302	5	90.75	8.927	115678	31	100	115682	15	100	115685	100	63	115700	6	100			115679	1	115685	11	67
N1:115969	chr01	115896	116042	+8:YAL019W;	3.1135	4	68.5	15.801				115976	2	79	115942	95	58				115965	0.747532	115975	1				115965	0.746511
N1:116131	chr01	116058	116204	+9:YAL019W;	2.9032	4	100	19.715	116166	20	100	116131	10	100							116120	0.967587	116135	1	116091	9	34	116120	0.970853
N1:116396	chr01	116323	116469	+11:YAL019W;	2.62367	5	88.5	42.101	116397	16	100	116338	4	100	116406	91	54	116384	7	100			116455	1	116339	11	67
N1:116572	chr01	116499	116645	+12:YAL019W;	3.34588	5	70.67	21.778				116566	11	100	116561	49	12	116590	7	100	116575	0.681343	116615	1				116575	0.641433
N1:116773	chr01	116700	116846	+13:YAL019W;	2.67038	6	81.5	34.464	116807	22	100	116778	8	100	116754	96	59	116730	5	67	116825	0.781183	116775	1				116830	0.797625
N1:116954	chr01	116881	117027	+14:YAL019W;	5.27939	6	86.5	10.073	116964	15	100	116960	2	79	116955	104	67	116952	9	100	116950	0.513262	116935	1	116951	19	100
N1:117104	chr01	117031	117177	+15:YAL019W;	3.0606	5	81.67	24.566	117116	6	45	117147	5	100				117082	10	100	117110	0.966239	117095	1	117032	15	100	117115	0.973509
N1:117320	chr01	117247	117393	+16:YAL019W;	2.91733	5	99	42.417	117319	14	100	117326	3	97				117249	9	100	117315	0.821977	117367	2	117313	19	100	117325	0.91958
N1:117584	chr01	117511	117657	+18:YAL019W;	3.42924	5	92.67	20.717	117593	9	78				117585	275	100	117588	6	100	117565	0.876014	117543	1	117657	29	100	117565	0.934563
N1:117741	chr01	117668	117814	+19:YAL019W;	4.8506	6	100	16.473	117748	14	100	117744	4	100	117732	221	100	117742	13	100	117740	0.928355	117703	1				117735	0.852506
N1:118118	chr01	118045	118191	+21:YAL019W;	2.23929	4	100	39.067	118119	19	100							118128	9	100	118095	0.96656	118187	1	118151	12	83	118095	0.955261
N1:118377	chr01	118304	118450	+23*:YAL019W; +8*:YAL018C;	1.62211	3	11.5	40.216	118366	1	0				118388	60	23				118310	0.633135						118320	0.616686
N1:118559	chr01	118486	118632	+7:YAL018C;	2.96135	4	50	16.235	118566	1	0							118571	13	100	118535	0.850271	118551	1	118587	30	100	118530	0.876176
N1:118714	chr01	118641	118787	+6:YAL018C;	5.55974	6	100	7.312	118721	16	100	118721	18	100	118704	287	100	118709	14	100	118720	0.882639	118711	1	118765	13	100	118715	0.894508
N1:118901	chr01	118828	118974	+5:YAL018C;	4.54027	6	100	18.283	118941	18	100	118892	6	100	118898	203	100	118895	13	100	118905	0.970893	118915	2	118955	29	100	118900	0.912336
N1:119072	chr01	118999	119145	+4:YAL018C;	4.61147	6	91	18.381	119112	8	67	119066	3	97	119070	338	100	119079	7	100	119060	0.904547	119079	2	119075	14	100	119055	0.870289
N1:119265	chr01	119192	119338	+3:YAL018C;	4.74836	6	97	14.519	119269	15	100	119264	9	100	119271	125	88	119291	12	100	119260	0.938733	119247	1	119280	22	100	119255	0.932104
N1:119441	chr01	119368	119514	+2:YAL018C;	5.52867	6	100	7.789	119455	19	100	119437	13	100	119446	203	100	119433	14	100	119440	0.978511	119439	2	119442	10	50	119435	0.970576
N1:119608	chr01	119535	119681	-1:YAL017W; +1:YAL018C;	2.83004	4	67	19.33				119612	4	100				119575	4	34	119600	0.821335	119619	2				119595	0.886638
N1:119755	chr01	119682	119828	0:YAL017W; -1:YAL018C;	1.17946	2	15	24.749	119730	2	1				119765	66	29
N1:119913	chr01	119840	119986	+1:YAL017W;	4.67753	5	44.67	7.127	119907	4	23	119909	6	100	119915	48	11				119925	0.860007	119911	2	119922	8	17	119920	0.864974
N1:120083	chr01	120010	120156	+2:YAL017W;	5.69771	6	74.25	5.989	120078	9	78	120076	2	79	120087	77	40	120078	12	100	120090	0.979868	120087	2	120079	23	100	120095	0.958713
N1:120282	chr01	120209	120355	+3:YAL017W;	2.08463	3	100	22.234	120284	18	100				120245	227	100						120283	1	120303	10	50
N1:120560	chr01	120487	120633	+5:YAL017W;	2.76287	5	100	26.369	120612	11	100	120551	6	100				120589	10	100	120550	0.981532	120571	1	120613	17	100	120555	0.976663
N1:120732	chr01	120659	120805	+6:YAL017W;	3.84791	6	91.75	28.801	120782	17	100	120792	4	100	120732	140	100	120726	5	67	120740	0.970519	120731	1	120731	12	83	120740	0.953134
N1:120898	chr01	120825	120971	+7:YAL017W;	2.50127	5	79.33	33.396	120956	14	100	120961	5	100	120894	75	38				120915	0.846474	120891	1	120958	9	34	120915	0.86643
N1:121177	chr01	121104	121250	+9:YAL017W;	2.77276	4	100	25.652	121128	11	100							121168	15	100	121185	0.933063	121179	1	121152	16	100	121190	0.905749
N1:121471	chr01	121398	121544	+11:YAL017W;	2.55277	4	100	21.833							121468	198	100	121446	7	100	121475	0.788583	121499	1				121475	0.719197
N1:121654	chr01	121581	121727	+12:YAL017W;	4.79464	6	90.5	14.905	121650	18	100	121651	10	100	121684	99	62	121659	6	100	121640	0.796978	121659	1	121664	13	100	121635	0.724432
N1:121831	chr01	121758	121904	+13:YAL017W;	4.32445	6	94.75	23.935	121829	11	100	121857	6	100	121832	116	79	121822	13	100	121855	0.670077	121819	1	121847	14	100	121885	0.870099
N1:121994	chr01	121921	122067	+14:YAL017W;	3.4864	5	100	17.393	122011	21	100				122002	146	100	121968	10	100	121995	0.63937	121979	1				121995	0.504533
N1:122147	chr01	122074	122220	+15:YAL017W;	3.61674	5	100	31.169				122080	4	100	122159	230	100	122142	9	100	122150	0.812452	122139	1	122096	20	100	122150	0.838801
N1:122446	chr01	122373	122519	+17:YAL017W;	4.86548	5	100	4.438				122444	6	100	122443	204	100	122441	12	100	122450	0.65854	122451	2				122440	0.629816
N1:122599	chr01	122526	122672	+18:YAL017W;	3.35252	4	50.5	12.258	122584	2	1				122614	222	100				122600	0.946762	122599	2	122555	8	17	122600	0.946563
N1:122796	chr01	122723	122869	+19:YAL017W;	3.28208	5	87	41.878	122783	11	100	122815	1	61	122796	235	100				122795	0.933529	122727	2	122790	22	100	122795	0.959692
N1:122946	chr01	122873	123019	+20:YAL017W;	2.7159	4	100	27.621							122947	171	100	122936	11	100	122955	0.821623	122999	1	122899	14	100	122960	0.883165
N1:123144	chr01	123071	123217	+21:YAL017W;	3.36955	6	99.25	33.369	123084	24	100	123080	3	97	123146	213	100	123141	9	100	123130	0.931038	123159	1	123162	16	100	123135	0.938516
N1:123320	chr01	123247	123393	+22:YAL017W;	3.12297	5	74.33	24.234	123322	7	56				123337	167	100	123274	5	67	123300	0.954201	123319	1	123301	20	100	123305	0.958495
N1:123482	chr01	123409	123555	+23:YAL017W;	5.25058	6	100	10.342	123489	17	100	123482	5	100	123493	163	100	123480	9	100	123480	0.970473	123463	2	123510	26	100	123480	0.975248
N1:123707	chr01	123634	123780	+24:YAL017W;	1.72226	4	82.5	33.619				123699	2	79	123644	123	86				123665	0.939845	123719	2	123667	13	100	123665	0.949279
N1:123857	chr01	123784	123930	+25*:YAL017W;	4.35271	6	91.75	19.539	123816	8	67	123871	5	100	123861	365	100	123849	10	100	123845	0.886694	123863	1	123862	16	100	123855	0.898881
N1:124021	chr01	123948	124094		4.31105	6	100	19.281	124007	22	100	124060	8	100	124030	305	100	124008	11	100	124025	0.953167	124027	2	124044	16	100	124030	0.975208
N1:124207	chr01	124134	124280		4.56906	6	100	17.58	124212	11	100	124243	7	100	124211	194	100	124211	10	100	124200	0.924276	124191	1	124212	19	100	124195	0.887508
N1:124359	chr01	124286	124432		2.41218	3	100	14.468							124363	137	100				124365	0.944263	124339	2				124360	0.911454
N1:124597	chr01	124524	124670	-1:YAL016W;	2.80232	4	50	32.949	124662	1	0				124606	172	100				124595	0.938279	124591	2				124595	0.962158
N1:124852	chr01	124779	124925	+1:YAL016W;	5.51742	6	87	8.091	124856	14	100	124854	7	100	124853	85	48	124836	9	100	124850	0.931142	124859	2	124839	13	100	124850	0.91732
N1:125002	chr01	124929	125075	+2:YAL016W;	3.29348	4	62	12.447	125014	14	100				125009	61	24				124995	0.557984	124987	2				124995	0.531712
N1:125171	chr01	125098	125244	+3:YAL016W;	3.64433	6	81.25	20.295	125191	10	89	125142	2	79	125181	94	57	125161	10	100	125175	0.854875	125143	1	125201	12	83	125175	0.83886
N1:125329	chr01	125256	125402	+4:YAL016W;	4.62885	5	84.33	7.616	125340	7	56	125330	3	97				125324	8	100	125320	0.726706	125331	1	125327	25	100	125320	0.765617
N1:125501	chr01	125428	125574	+5:YAL016W;	5.45226	6	92.25	8.337	125514	12	100	125499	3	97	125507	109	72	125503	7	100	125495	0.984989	125491	1	125516	19	100	125495	0.980162
N1:125794	chr01	125721	125867	+7:YAL016W;	3.37171	5	85.33	19.274	125807	7	56				125760	162	100	125804	7	100	125790	0.959462	125779	1				125790	0.957013
N1:125943	chr01	125870	126016	+8:YAL016W;	3.98182	5	100	13.795				125926	7	100	125963	157	100	125940	9	100	125950	0.723028	125939	1	125947	22	100	125950	0.786744
N1:126175	chr01	126102	126248	+9:YAL016W;	1.72488	5	100	49.003				126184	11	100	126165	173	100	126242	7	100	126120	0.887146	126227	1	126168	17	100	126120	0.904413
N1:126344	chr01	126271	126417	+10:YAL016W;	3.12441	5	83.33	30.712	126287	10	89	126347	1	61	126341	176	100				126335	0.554059	126371	2	126312	19	100	126350	0.747006
N1:126528	chr01	126455	126601	+11:YAL016W;	3.37537	5	100	29.92	126466	17	100	126526	9	100				126544	15	100	126530	0.856608	126515	1	126521	22	100	126535	0.819818
N1:126682	chr01	126609	126755	+12:YAL016W; +10*:YAL015C;	2.38298	5	100	31.053	126628	18	100	126707	4	100	126648	161	100				126685	0.812364	126675	1				126685	0.737769
N1:126845	chr01	126772	126918	+14*:YAL014C; +13*:YAL016W; +9:YAL015C;	2.24751	3	67	16.523										126830	5	67	126845	0.821164	126863	2				126840	0.796471
N1:127005	chr01	126932	127078	+13:YAL014C; +8:YAL015C;	4.37486	6	100	19.031	127007	19	100	127007	8	100	127010	403	100	126980	14	100	127000	0.97796	127039	1	127010	27	100	127000	0.973048
N1:127185	chr01	127112	127258	+12:YAL014C; +7:YAL015C;	3.49552	5	100	16.517	127169	34	100				127201	147	100	127169	12	100	127185	0.892061	127203	1	127159	15	100	127185	0.860216
N1:127362	chr01	127289	127435	+11:YAL014C; +6:YAL015C;	4.57603	6	100	17.348	127363	24	100	127326	9	100	127377	244	100	127355	7	100	127355	0.93282	127367	1				127355	0.93391
N1:127531	chr01	127458	127604	+10:YAL014C; +5:YAL015C;	5.42671	6	100	8.847	127530	19	100	127542	12	100	127534	265	100	127533	15	100	127530	0.966268	127515	2	127509	31	100	127525	0.946996
N1:127702	chr01	127629	127775	+9:YAL014C; +4:YAL015C;	5.14565	6	100	11.256	127705	29	100	127721	17	100	127686	484	100	127700	16	100	127700	0.975101	127703	1	127686	18	100	127695	0.974947
N1:127882	chr01	127809	127955	+8:YAL014C; +3:YAL015C;	4.67962	5	100	7.155	127883	28	100	127895	25	100	127877	165	100				127880	0.897145	127879	2	127859	12	83	127870	0.820894
N1:128040	chr01	127967	128113	+7:YAL014C; +2:YAL015C;	3.98696	5	100	13.936	128035	20	100				128061	227	100	128045	11	100	128040	0.96245	128023	1	128025	27	100	128040	0.970518
N1:128388	chr01	128315	128461	+5:YAL014C; -1:YAL015C;	3.83778	5	100	23.91	128387	12	100				128381	145	100	128336	6	100	128390	0.831807	128395	2	128445	9	34	128390	0.817324
N1:128540	chr01	128467	128613	+4:YAL014C;	4.79851	5	57.33	5.477				128533	5	100	128537	75	38	128546	4	34	128545	0.949971	128539	1	128545	10	50	128545	0.914213
N1:128845	chr01	128772	128918	+2:YAL014C;	4.89806	6	100	11.978	128831	12	100	128837	11	100	128836	174	100	128854	8	100	128855	0.66114	128859	1	128842	11	67	128855	0.574727
N1:129014	chr01	128941	129087	+1:YAL014C; -1:YAL013W;	5.16388	6	100	10.381	129016	33	100	129006	22	100	129027	181	100	129027	9	100	129010	0.976531	129003	2	129001	18	100	129010	0.973048
N1:129283	chr01	129210	129356	-1:YAL014C; +1:YAL013W;	5.9348	6	100	2.757	129285	39	100	129283	26	100	129280	219	100	129283	18	100	129280	0.90163	129287	2	129281	28	100	129285	0.910955
N1:129466	chr01	129393	129539	+2:YAL013W;	5.89324	6	100	3.545	129460	32	100	129469	15	100	129466	361	100	129465	6	100	129470	0.967489	129467	2	129466	14	100	129470	0.957833
N1:129633	chr01	129560	129706	+3:YAL013W;	4.89476	5	93.67	3.912	129630	40	100	129635	10	100	129636	118	81				129635	0.990221	129627	1	129638	10	50	129635	0.983266
N1:129790	chr01	129717	129863	+4:YAL013W;	3.93522	4	100	3.559	129795	21	100	129788	11	100							129790	0.887968	129787	1	129795	10	50	129790	0.867548
N1:129957	chr01	129884	130030	+5:YAL013W;	3.81161	4	100	6.185				129954	18	100	129955	183	100				129955	0.966922	129967	1	129966	11	67	129950	0.963396
N1:130121	chr01	130048	130194	+6:YAL013W;	4.52906	5	100	8.573	130110	18	100	130131	16	100	130122	197	100				130115	0.950194	130127	1				130115	0.923092
N1:130284	chr01	130211	130357	+7:YAL013W;	4.39222	5	72.67	9.783	130294	30	100	130291	25	100	130272	55	18				130275	0.959571	130287	1				130275	0.953183
N1:130464	chr01	130391	130537	-1:YAL012W; +8*:YAL013W;	3.77252	5	100	16.346	130456	22	100	130462	30	100	130478	218	100				130470	0.876672	130435	2				130460	0.822591
N1:130749	chr01	130676	130822	+1:YAL012W;	3.26805	4	68	13.292				130753	6	100	130746	107	70	130729	4	34	130760	0.826099			130746	19	100	130770	0.83088
N1:130933	chr01	130860	131006	+2:YAL012W;	2.55444	4	87.5	23.445				130922	20	100	130947	112	75				130930	0.931367	130975	2	130935	10	50	130930	0.917883
N1:131112	chr01	131039	131185	+3:YAL012W;	3.73622	6	75.25	23.389	131129	28	100	131099	14	100	131113	139	100	131156	3	1	131090	0.963412	131119	1	131102	8	17	131095	0.960138
N1:131274	chr01	131201	131347	+4:YAL012W;	4.52044	5	100	8.701	131280	11	100	131272	4	100				131265	7	100	131270	0.795237	131287	1	131287	10	50	131275	0.84985
N1:131429	chr01	131356	131502	+5:YAL012W;	3.779	4	74	6.702				131430	2	79	131436	106	69				131420	0.88564	131431	2				131435	0.907936
N1:131607	chr01	131534	131680	+6:YAL012W;	2.4906	5	73.33	27.024	131634	10	89	131642	10	100	131607	68	31				131600	0.921323	131575	1				131605	0.919292
N1:131808	chr01	131735	131881	+7:YAL012W;	3.45744	5	72.33	20.801	131815	11	100	131816	5	100	131793	54	17				131800	0.899576	131847	2				131790	0.91636
N1:131987	chr01	131914	132060	+8*:YAL012W; -1:YAL011W;	5.13672	6	100	10.602	131997	17	100	131975	13	100	131986	212	100	131989	12	100	132000	0.95096	131975	2				131995	0.905833
N1:132234	chr01	132161	132307	+1:YAL011W;	5.42735	6	83.5	8.735	132235	35	100	132230	23	100	132234	256	100	132235	4	34	132220	0.924355	132247	1	132227	9	34	132225	0.916405
N1:132398	chr01	132325	132471	+2:YAL011W;	4.30235	5	75.33	10.521	132395	22	100	132388	8	100	132410	63	26				132410	0.678932	132391	2				132415	0.639834
N1:132567	chr01	132494	132640	+3:YAL011W;	5.4511	6	100	8.532	132563	30	100	132563	11	100	132570	275	100	132559	8	100	132570	0.766678	132583	1	132567	12	83	132575	0.607173
N1:132731	chr01	132658	132804	+4:YAL011W;	3.68971	4	100	8.124	132744	21	100							132727	10	100	132730	0.719437	132727	2	132737	13	100	132735	0.721715
N1:132880	chr01	132807	132953	+5:YAL011W;	3.4883	4	98.5	10.583				132883	3	97	132895	145	100				132875	0.857266	132871	1	132898	24	100	132880	0.563423
N1:133049	chr01	132976	133122	+6:YAL011W;	4.39213	5	96.33	10.455	133052	10	89				133057	150	100	133052	13	100	133030	0.947175	133047	2	133055	20	100	133030	0.939859
N1:133214	chr01	133141	133287	+7:YAL011W;	3.42843	5	100	18.534	133230	32	100	133183	4	100				133198	6	100	133215	0.946661	133219	1	133221	8	17	133215	0.948835
N1:133382	chr01	133309	133455	+8:YAL011W;	4.32601	5	100	11.127				133379	5	100	133386	169	100	133403	12	100	133375	0.901527	133379	1	133374	14	100	133380	0.915003
N1:133558	chr01	133485	133631	+9:YAL011W;	4.9033	6	100	12.813	133562	17	100	133563	8	100	133577	244	100	133551	9	100	133555	0.974672	133539	1	133572	28	100	133560	0.983824
N1:133740	chr01	133667	133813	+10:YAL011W;	2.7922	4	100	18.822	133764	18	100	133718	6	100				133742	7	100			133739	1	133754	27	100
N1:134033	chr01	133960	134106	+11*:YAL010C; +12*:YAL011W;	5.46776	6	100	8.246	134030	11	100	134035	14	100	134040	151	100	134030	14	100	134020	0.954854	134043	2	134013	28	100	134015	0.949493
N1:134197	chr01	134124	134270	+10:YAL010C;	3.45514	5	93	30.939				134205	2	79	134207	214	100	134263	10	100	134185	0.928008	134191	2	134258	16	100	134185	0.940501
N1:134354	chr01	134281	134427	+9:YAL010C;	3.89923	5	100	18.966	134314	12	100				134357	270	100	134362	9	100	134350	0.967442	134351	2	134360	15	100	134345	0.957271
N1:134512	chr01	134439	134585	+8:YAL010C;	1.66214	3	98.5	25.515				134480	3	97	134507	259	100						134531	2
N1:134667	chr01	134594	134740	+7:YAL010C;	4.68978	5	91.67	6.804	134664	9	78	134662	3	97				134662	8	100	134675	0.887371	134675	1	134657	23	100	134665	0.880966
N1:134848	chr01	134775	134921	+6:YAL010C;	5.32669	6	100	9.709	134854	14	100	134858	7	100	134830	160	100	134850	7	100	134845	0.779903	134847	2	134832	22	100	134845	0.700471
N1:135158	chr01	135085	135231	+4:YAL010C;	4.84679	6	76.5	13.619	135152	6	45	135152	1	61	135165	230	100	135132	8	100	135160	0.961032	135171	2	135166	13	100	135155	0.943051
N1:135324	chr01	135251	135397	+3:YAL010C;	5.95365	6	100	2.317	135323	24	100	135326	4	100	135326	397	100	135325	18	100	135320	0.971942	135323	2	135323	36	100	135320	0.97938
N1:135482	chr01	135409	135555	+2:YAL010C;	5.70095	6	100	6.022	135480	13	100	135484	4	100	135490	408	100	135473	14	100	135480	0.905904	135487	2	135481	23	100	135480	0.936223
N1:135656	chr01	135583	135729	-1:YAL009W; +1:YAL010C;	5.67618	6	100	6.242	135651	19	100	135652	18	100	135664	575	100	135664	16	100	135655	0.930548	135651	2	135658	31	100	135655	0.934149
N1:135880	chr01	135807	135953	+1:YAL009W; -1:YAL010C;	5.19098	6	100	10.633	135862	34	100	135893	22	100	135887	375	100	135875	11	100	135880	0.976869	135879	2	135879	10	50	135885	0.97782
N1:136041	chr01	135968	136114	+2:YAL009W;	4.88203	6	93	13.069	136038	27	100	136047	6	100	136050	109	72	136016	6	100	136030	0.745003	136047	1	136046	16	100	136035	0.763853
N1:136198	chr01	136125	136271	+3:YAL009W;	3.36261	5	76	33.65				136205	1	61	136210	276	100	136126	5	67	136185	0.954834	136191	2	136205	8	17	136185	0.935489
N1:136357	chr01	136284	136430	+4:YAL009W;	5.61222	6	75.5	7.014	136366	4	23	136357	2	79	136361	278	100	136358	14	100	136345	0.953009	136355	2	136353	14	100	136340	0.939134
N1:136530	chr01	136457	136603	+5*:YAL009W;	5.35268	6	100	9.109	136534	45	100	136518	22	100	136525	160	100	136536	7	100	136525	0.93642	136543	1	136521	13	100	136525	0.910995
N1:136700	chr01	136627	136773	-1:YAL008W;	3.34087	5	46	28.615	136695	6	45				136705	96	59	136641	4	34	136715	0.936386	136687	2	136658	8	17	136710	0.894975
N1:136921	chr01	136848	136994	+1:YAL008W;	5.06106	6	100	12.497	136919	13	100	136931	6	100	136927	167	100	136918	7	100	136895	0.925172	136919	2	136930	16	100	136900	0.906291
N1:137086	chr01	137013	137159	+2:YAL008W;	4.71186	5	100	6.573	137078	27	100	137092	12	100	137092	183	100				137080	0.983805	137087	2	137095	8	17	137080	0.985342
N1:137241	chr01	137168	137314	+3:YAL008W;	3.35347	4	100	12.356	137243	14	100							137238	10	100	137260	0.649753	137231	1	137218	14	100	137285	0.585737
N1:137391	chr01	137318	137464	+4:YAL008W;	2.90741	4	78	17.056	137397	7	56				137386	143	100				137415	0.778238	137375	2				137450	0.663138
N1:137556	chr01	137483	137629	+5*:YAL008W;	1.01519	3	32.5	30.892							137557	101	64	137504	3	1			137503	2
N1:137870	chr01	137797	137943	+4*:YAL007C;	3.88674	5	95.33	15.232	137870	10	89	137853	3	97				137867	7	100	137875	0.936342	137895	2	137875	20	100	137870	0.919688
N1:138047	chr01	137974	138120	+3:YAL007C;	3.07246	4	89	14.652	138029	9	78				138061	166	100				138055	0.922409	138039	1				138055	0.893936
N1:138217	chr01	138144	138290	+2:YAL007C;	3.87446	5	100	31.825				138215	17	100	138215	366	100	138288	6	100	138225	0.952844	138215	2	138216	18	100	138220	0.954382
N1:138388	chr01	138315	138461	+1:YAL007C; -1:CUT002;	4.19081	5	93	11.632	138373	23	100	138402	2	79				138394	12	100	138390	0.973217	138379	2	138375	14	100	138390	0.972312
N1:138645	chr01	138572	138718	-1:YAL007C; +1:CUT002;	4.20029	5	87.5	12.349	138649	10	89	138642	1	61	138623	209	100	138656	6	100	138645	0.931577			138645	9	34	138645	0.884231
N1:138841	chr01	138768	138914	+2*:CUT002;	4.04236	6	89.5	20.294	138838	12	100	138802	1	61	138843	134	97	138852	8	100	138810	0.819237	138843	2	138848	13	100	138810	0.800632
N1:138995	chr01	138922	139068		2.35784	4	78	31.02	139052	7	56				139010	258	100				138980	0.899401	138995	2				138965	0.921304
N1:139248	chr01	139175	139321		1.99938	3	48.5	27.538				139295	3	97	139245	21	0				139250	0.754923						139250	0.639827
N1:139406	chr01	139333	139479	+14*:YAL005C;	2.70321	3	0	9.644							139418	19	0				139400	0.747658	139403	2				139400	0.555156
N1:139570	chr01	139497	139643	+13:YAL005C;	4.37064	5	100	10.426	139573	35	100	139554	9	100	139569	290	100				139570	0.954697	139583	1				139570	0.928457
N1:139731	chr01	139658	139804	+12:YAL005C;	4.78883	6	75.5	12.891	139740	25	100	139718	11	100	139738	105	68	139713	4	34	139745	0.977206	139727	2				139745	0.973683
N1:139916	chr01	139843	139989	+11:YAL005C;	2.01272	3	100	26.633	139919	19	100										139915	0.893879	139871	1				139915	0.88875
N1:140086	chr01	140013	140159	+10:YAL005C;	2.89481	4	50	28.218	140082	23	100				140093	14	0				140085	0.916494	140031	1				140090	0.936404
N1:140361	chr01	140288	140434	+8:YAL005C;	1.68184	2	100	14.142	140371	37	100												140351	1
N1:140701	chr01	140628	140774	+6:YAL005C;	1.01143	2	-1	36.062													140700	0.88623	140751	2				140690	0.84478
N1:140880	chr01	140807	140953	+5:YAL005C;	1.35426	2	-1	21.213													140865	0.897444	140895	1				140860	0.923983
N1:141045	chr01	140972	141118	+4:YAL005C;	2.20951	3	100	17.474	141021	41	100										141045	0.776767	141055	1				141030	0.886061
N1:141213	chr01	141140	141286	+3:YAL005C;	3.77624	4	100	6.733				141211	4	100				141221	8	100	141205	0.835194	141215	1				141195	0.895241
N1:141369	chr01	141296	141442	+2:YAL005C;	5.41655	6	92.5	8.509	141359	30	100	141365	13	100	141361	107	70	141374	13	100	141380	0.943773	141375	1				141365	0.977626
N1:141597	chr01	141524	141670	0:YAL005C;	4.68434	6	88.5	22.113	141576	10	89	141612	3	97	141547	105	68	141598	15	100	141580	0.724585	141603	1				141535	0.596829
N1:141881	chr01	141808	141954	-1:YAL003W;	1.65195	3	100	42.036				141891	5	100	141951	199	100				141870	0.938072						141870	0.871216
N1:142184	chr01	142111	142257	+1*:YAL003W;	2.86294	5	89	28.745	142238	8	67				142186	260	100	142188	10	100	142175	0.637599	142231	2	142157	15	100	142180	0.761266
N1:142430	chr01	142357	142503	+1*:anti004;	3.31751	6	89.25	45.977	142425	8	67	142452	17	100	142421	127	90	142364	8	100	142430	0.894727	142359	2	142458	21	100	142430	0.893439
N1:142635	chr01	142562	142708	-1:anti004;	3.17594	5	100	30.353	142641	12	100	142636	8	100				142606	11	100	142690	0.662333	142635	1	142567	7	1	142705	0.689121
N1:142796	chr01	142723	142869	+3*:anti005;	2.21953	4	47.33	29.017	142833	2	1	142798	11	100	142762	78	41						142795	1
N1:142963	chr01	142890	143036	+2:anti005;	3.30624	5	89	32.316	143031	8	67	142970	11	100				142976	8	100	142950	0.727345	142955	1	142947	17	100	142950	0.706531
N1:143306	chr01	143233	143379	-1:anti005; -1:YAL002W;	3.76573	5	20.33	24.789	143316	1	0	143308	1	61	143253	36	0				143300	0.973394	143303	2				143290	0.814844
N1:143466	chr01	143393	143539	0:YAL002W;	1.59001	2	100	16.263							143478	183	100				143455	0.618445
N1:143763	chr01	143690	143836	+2:YAL002W;	2.96985	6	79.5	35.669	143771	9	78	143786	5	100	143755	77	40	143751	7	100	143830	0.759543	143831	2				143835	0.790285
N1:143964	chr01	143891	144037	+3:YAL002W;	5.60731	6	88	6.911	143957	19	100	143959	5	100	143966	89	52	143974	7	100	143970	0.640172	143959	2	144010	8	17	143975	0.656261
N1:144134	chr01	144061	144207	+4:YAL002W;	5.29899	6	100	9.524	144137	29	100	144145	7	100	144124	271	100	144136	6	100	144120	0.953621	144139	1	144127	17	100	144120	0.958696
N1:144289	chr01	144216	144362	+5:YAL002W;	3.69279	4	100	7.974	144286	17	100				144290	149	100				144280	0.941526	144299	1	144283	13	100	144280	0.919552
N1:144447	chr01	144374	144520	+6:YAL002W;	3.68395	4	42	8.18	144445	6	45				144445	76	39				144440	0.665105	144459	1				144440	0.776327
N1:144596	chr01	144523	144669	+7:YAL002W;	3.44613	5	79	18.794				144561	2	79	144601	95	58	144599	10	100	144575	0.712881	144603	2	144652	18	100	144585	0.786014
N1:144760	chr01	144687	144833	+8:YAL002W;	4.89889	6	100	14.19	144752	16	100	144771	4	100	144761	347	100	144760	7	100	144730	0.580948	144763	2	144765	14	100
N1:145072	chr01	144999	145145	+10:YAL002W;	4.17491	6	100	19.661	145090	15	100	145034	4	100	145060	227	100	145066	9	100	145070	0.828206	145083	1	145095	24	100	145065	0.841978
N1:145255	chr01	145182	145328	+11:YAL002W;	4.38341	5	100	9.965	145242	17	100				145261	148	100	145248	9	100	145255	0.717696	145267	1	145278	20	100	145245	0.661047
N1:145430	chr01	145357	145503	+12:YAL002W;	1.96372	4	100	24.967	145394	15	100				145441	167	100				145390	0.520081	145427	1	145397	13	100	145380	0.586082
N1:145633	chr01	145560	145706	+13:YAL002W;	3.96468	5	93	13.517	145616	12	100	145650	2	79				145635	10	100	145640	0.71844	145623	1	145630	20	100	145645	0.509114
N1:145815	chr01	145742	145888	+14:YAL002W;	2.50364	6	100	43.583	145821	16	100	145870	6	100	145742	237	100	145829	14	100	145800	0.546876	145783	1	145814	25	100	145810	0.614119
N1:145995	chr01	145922	146068	+15:YAL002W;	1.99549	3	100	30.089	145993	21	100							145997	18	100			145943	1	145999	31	100
N1:146151	chr01	146078	146224	+16:YAL002W;	3.07974	5	100	24.542	146150	13	100				146155	313	100	146154	13	100	146115	0.91801	146103	1	146157	21	100	146115	0.859987
N1:146346	chr01	146273	146419	+17:YAL002W;	2.69899	3	100	9.713							146348	167	100	146354	11	100			146335	2	146356	25	100
N1:146590	chr01	146517	146663	+18:YAL002W;	1.00385	3	100	63.095							146590	154	100	146521	12	100			146647	2				146585	0.681701
N1:146757	chr01	146684	146830	+19:YAL002W;	2.32977	5	100	35.245	146695	16	100				146785	195	100	146749	11	100	146740	0.888611	146775	2	146684	25	100	146740	0.927976
N1:147030	chr01	146957	147103	+21:YAL002W;	3.24589	6	86.25	44.268	147027	6	45	147053	5	100	147021	319	100	147033	15	100	146975	0.673898	146971	2	147031	13	100
N1:147247	chr01	147174	147320	+22:YAL002W;	2.60465	5	66	38.566	147185	7	56	147240	1	61	147174	117	80	147261	5	67			147243	1
N1:147442	chr01	147369	147515	+23*:YAL002W;	4.41781	6	100	15.69	147463	28	100	147439	6	100	147462	377	100	147436	9	100	147440	0.890909	147423	1	147441	19	100	147440	0.924946
N1:147676	chr01	147603	147749		2.42138	4	89.5	20.817				147653	2	79	147687	236	100				147665	0.768872	147699	1	147699	24	100	147650	0.935398
N1:147837	chr01	147764	147910	+20*:YAL001C;	4.24884	6	100	24.938	147781	21	100	147822	14	100	147852	288	100	147832	10	100	147835	0.95772	147843	2	147766	31	100	147835	0.969423
N1:148010	chr01	147937	148083	+19:YAL001C;	3.44361	6	91.75	31.413	147999	14	100	148054	6	100	148079	205	100	148026	5	67	148005	0.533134	148011	2				148025	0.570436
N1:148171	chr01	148098	148244	+18:YAL001C;	1.79005	2	89	11.314	148163	10	89												148179	2	148238	15	100
N1:148328	chr01	148255	148401	+17:YAL001C;	5.51326	6	100	7.714	148320	12	100	148338	9	100	148337	241	100	148323	10	100	148330	0.913558	148323	1	148345	18	100	148320	0.903402
N1:148498	chr01	148425	148571	+16:YAL001C;	3.99171	6	84	17.885	148509	14	100	148517	3	97	148527	76	39	148488	13	100	148490	0.671624	148483	1	148503	22	100	148490	0.648177
N1:148694	chr01	148621	148767	+15:YAL001C;	3.22449	5	99.67	41.97				148696	9	100	148691	136	99	148682	12	100	148715	0.918312	148627	2	148681	21	100	148715	0.858625
N1:149043	chr01	148970	149116	+13:YAL001C;	2.11708	5	100	33.605	149012	18	100				148971	195	100	148991	12	100	149050	0.833374	149043	2	149031	18	100	149040	0.858593
N1:149215	chr01	149142	149288	+12:YAL001C;	5.15559	6	89.5	10.577	149204	9	78	149231	3	97	149206	120	83	149213	14	100	149225	0.919199	149215	1	149242	18	100	149230	0.893574
N1:149384	chr01	149311	149457	+11:YAL001C;	2.79309	3	100	7.937	149387	15	100										149390	0.755873	149375	1				149395	0.597785
N1:149544	chr01	149471	149617	+10:YAL001C;	3.29126	4	60	12.527	149550	25	100				149534	83	46	149560	4	34			149535	1	149547	13	100
N1:149742	chr01	149669	149815	+9:YAL001C;	2.87147	5	100	25.528	149721	24	100	149750	9	100	149760	149	100	149735	6	100			149695	1	149722	13	100
N1:150025	chr01	149952	150098	+7:YAL001C;	2.90916	4	83.5	21.37							150022	158	100	150034	5	67	149985	0.806724	150023	1	150024	14	100	149985	0.848679
N1:150186	chr01	150113	150259	+6:YAL001C;	4.82808	6	100	23.478	150243	18	100	150186	6	100	150182	201	100	150187	10	100	150195	0.888655	150183	1	150156	16	100	150165	0.626509
N1:150500	chr01	150427	150573	+4:YAL001C;	2.49662	4	50.5	28.941	150449	5	34				150518	104	67				150495	0.784078	150495	2	150441	9	34	150480	0.784313
N1:150670	chr01	150597	150743	+3:YAL001C;	3.64124	6	86.75	23.464	150654	24	100	150621	5	100	150677	84	47	150677	14	100	150675	0.942481	150639	1	150650	22	100	150670	0.899339
N1:150977	chr01	150904	151050	+1:YAL001C;	3.62092	4	78	9.11	150992	7	56				150972	356	100				150975	0.972599	150975	2				150970	0.967816
N1:151149	chr01	151076	151222	-1:YAL001C;	5.26186	6	100	9.839	151144	29	100	151143	8	100	151160	211	100	151145	13	100	151165	0.920662	151143	2	151143	39	100	151165	0.905878
N1:151376	chr01	151303	151449		1.9614	3	43	22.605	151341	2	1				151372	122	85				151385	0.730933			151327	9	34	151380	0.720938
N1:151535	chr01	151462	151608		2	2	-1	0													151535	0.708029	151535	2				151550	0.622442
N1:151846	chr01	151773	151919	+2:CUT441;	4.68756	5	93	6.95	151836	13	100	151848	2	79				151846	10	100	151855	0.842216	151843	2	151832	13	100	151850	0.734649
N1:152058	chr01	151985	152131	0:CUT441; -1:YAR002W;	1.01687	3	83.5	37.207							151986	210	100	152059	5	67	152010	0.923387						152015	0.843004
N1:152261	chr01	152188	152334	-1:CUT441; +1:YAR002W;	5.72039	6	100	5.845	152260	44	100	152264	14	100	152258	523	100	152267	16	100	152265	0.951027	152251	2	152261	24	100	152265	0.946676
N1:152430	chr01	152357	152503	+2:YAR002W;	5.58539	6	90.25	7.23	152435	17	100	152427	1	61	152424	139	100	152425	10	100	152430	0.824802	152443	2	152439	37	100	152435	0.723988
N1:152588	chr01	152515	152661	+3:YAR002W;	5.65731	6	90	6.585	152588	22	100	152583	5	100	152601	97	60	152585	8	100	152585	0.930425	152591	2	152576	12	83	152585	0.905648
N1:152763	chr01	152690	152836	+4:YAR002W;	5.73045	6	100	5.707	152771	16	100	152762	11	100	152768	239	100	152755	7	100	152760	0.964261	152763	2	152831	15	100	152760	0.965873
N1:152926	chr01	152853	152999	+5:YAR002W;	4.67374	6	100	19.604	152970	17	100	152931	9	100	152925	186	100	152912	7	100	152930	0.91001	152927	1	152934	28	100	152930	0.897532
N1:153087	chr01	153014	153160	+6:YAR002W;	4.34931	5	100	10.286				153094	4	100	153081	165	100	153101	12	100	153075	0.576023	153087	1	153088	20	100	153075	0.675343
N1:153253	chr01	153180	153326	+7:YAR002W;	3.71624	4	100	33.199	153264	18	100				153249	200	100	153181	13	100			153247	1	153253	26	100
N1:153408	chr01	153335	153481	+8:YAR002W;	4.37684	6	93.75	16.269	153411	9	78	153384	3	97	153419	198	100	153413	16	100	153380	0.793513	153407	1	153371	16	100	153380	0.827663
N1:153584	chr01	153511	153657	+9:YAR002W;	4.59814	6	83	16.553	153574	16	100	153585	2	79	153588	90	53	153582	6	100	153600	0.937287	153551	2	153595	22	100	153600	0.918081
N1:153802	chr01	153729	153875	+10:YAR002W;	2.97498	6	99	26.621	153833	17	100	153761	4	100	153788	133	96	153814	13	100	153775	0.870418	153807	2	153763	22	100	153770	0.912016
N1:153955	chr01	153882	154028	+11*:YAR002W;	2.14975	3	56	19.287							153961	93	56				153925	0.832953	153955	2				153930	0.821551
N1:154175	chr01	154102	154248	+4:YAR002C-A;	3.95176	6	99.25	41.849	154173	19	100	154170	3	97	154218	177	100	154174	13	100	154180	0.764811	154111	2	154220	14	100	154200	0.722186
N1:154384	chr01	154311	154457	+3:YAR002C-A;	5.56893	6	100	7.278	154394	29	100	154379	17	100	154381	189	100	154391	7	100	154375	0.960369	154383	1	154376	9	34	154375	0.952166
N1:154553	chr01	154480	154626	+2:YAR002C-A;	5.11201	6	100	10.746	154555	31	100	154545	9	100	154564	243	100	154568	11	100	154545	0.97136	154543	1	154535	21	100	154540	0.961989
N1:154720	chr01	154647	154793	+1:YAR002C-A; -1:YAR003W;	5.45828	6	99.25	8.43	154728	13	100	154724	3	97	154721	300	100	154725	10	100	154705	0.924294	154715	2	154732	23	100	154700	0.942891
N1:154993	chr01	154920	155066	-1:YAR002C-A; +1:YAR003W;	5.44658	6	100	8.758	154995	18	100	154989	13	100	154994	343	100	154997	20	100	154975	0.95888	154999	2	154996	30	100	154980	0.951589
N1:155148	chr01	155075	155221	+2:YAR003W;	5.8532	6	100	4.167	155150	28	100	155149	20	100	155142	173	100	155154	7	100	155145	0.956907	155147	2	155152	12	83	155150	0.958041
N1:155313	chr01	155240	155386	+3:YAR003W;	5.80297	6	100	4.885	155323	22	100	155312	9	100	155311	287	100	155310	11	100	155315	0.98666	155311	2	155332	21	100	155320	0.980487
N1:155478	chr01	155405	155551	+4:YAR003W;	4.88686	6	100	13.115	155487	21	100	155478	14	100	155491	248	100	155454	11	100	155475	0.953739	155471	2	155478	27	100	155480	0.951448
N1:155642	chr01	155569	155715	+5:YAR003W;	3.50226	4	56	10.72	155659	3	12				155640	286	100				155635	0.941813	155639	2				155645	0.912162
N1:155808	chr01	155735	155881	+6:YAR003W;	4.28959	5	93	11.113	155813	12	100	155810	2	79				155803	13	100	155790	0.75946	155819	1	155806	32	100	155790	0.670024
N1:155970	chr01	155897	156043	+7:YAR003W;	3.40714	5	100	22.287	155969	14	100	155976	5	100	155952	189	100				155925	0.758707	155979	1	156008	7	1	155920	0.72582
N1:156133	chr01	156060	156206	+8:YAR003W;	4.1313	5	100	12.104	156122	29	100	156135	13	100				156149	9	100	156120	0.814051	156139	1	156152	15	100	156110	0.809758
N1:156297	chr01	156224	156370	+9:YAR003W;	3.86051	5	96.33	15.222	156320	10	89				156278	199	100	156295	17	100	156295	0.816394	156303	1	156318	38	100	156295	0.80772
N1:156486	chr01	156413	156559	+10*:YAR003W;	4.27593	5	91.75	11.992	156485	8	67	156494	5	100	156489	298	100	156487	11	100			156463	1	156493	22	100
N1:156643	chr01	156570	156716		4.84091	5	100	4.868	156637	13	100				156640	226	100	156644	12	100	156650	0.963041	156643	2	156665	20	100	156650	0.975874
N1:156812	chr01	156739	156885	+12*:YAR007C;	4.80394	5	100	16.848	156818	16	100	156807	23	100	156817	269	100	156803	11	100			156811	2	156825	36	100	156825	0.558016
N1:156980	chr01	156907	157053	+11:YAR007C;	4.02443	5	61.33	12.853	156974	4	23	156993	1	61	156977	381	100				156965	0.956389	156995	1	156995	19	100	156965	0.911595
N1:157141	chr01	157068	157214	+10:YAR007C;	2.53999	4	100	19.363				157151	16	100				157126	13	100	157115	0.830862	157155	1	157124	19	100	157115	0.793912
N1:157317	chr01	157244	157390	+9:YAR007C;	2.97154	4	100	31.92	157253	19	100	157315	10	100							157320	0.928399	157315	1	157304	13	100	157325	0.898222
N1:157488	chr01	157415	157561	+8:YAR007C;	4.63593	5	95	7.596	157492	25	100	157494	8	100	157485	122	85				157490	0.942265	157475	1	157490	10	50	157490	0.915891
N1:157645	chr01	157572	157718	+7:YAR007C;	4.70167	5	81.67	6.782	157643	6	45				157653	188	100	157649	6	100	157645	0.925072	157635	1	157657	10	50	157640	0.907876
N1:157823	chr01	157750	157896	+6:YAR007C;	4.49237	5	93	8.927	157829	16	100	157825	2	79	157816	169	100				157810	0.969516	157831	2	157799	28	100	157805	0.969644
N1:157982	chr01	157909	158055	+5:YAR007C;	4.91801	5	100	3.435	157987	13	100	157979	4	100	157979	143	100				157980	0.920278	157983	2	157969	21	100	157975	0.912305
N1:158139	chr01	158066	158212	+4:YAR007C;	4.40975	5	100	9.659	158141	21	100	158144	6	100				158130	10	100	158150	0.95905	158127	1	158131	20	100	158145	0.937279
N1:158305	chr01	158232	158378	+3:YAR007C;	5.68933	6	100	6.164	158301	19	100	158309	9	100	158298	201	100	158302	9	100	158305	0.919243	158315	2	158309	16	100	158300	0.92715
N1:158473	chr01	158400	158546	+2:YAR007C;	5.67633	6	86.5	6.314	158462	19	100	158478	9	100	158478	83	46	158477	7	100	158470	0.950064	158471	2	158470	27	100	158465	0.949346
N1:158641	chr01	158568	158714	-1:YAR008W; +1:YAR007C;	5.97242	6	100	1.751	158641	20	100	158644	8	100	158642	343	100	158642	14	100	158640	0.950682	158639	2	158642	36	100	158635	0.946366
N1:158911	chr01	158838	158984	+1:YAR008W; -1:YAR007C;	5.54687	6	100	7.633	158915	27	100	158907	8	100	158918	228	100	158897	12	100	158910	0.866289	158915	2	158914	27	100	158905	0.923273
N1:159078	chr01	159005	159151	+2:YAR008W;	5.52117	6	100	7.662	159089	37	100	159082	13	100	159084	403	100	159070	14	100	159075	0.982744	159071	2	159064	18	100	159075	0.985854
N1:159237	chr01	159164	159310	+3:YAR008W;	3.8429	5	65	21.23				159229	1	61	159236	168	100	159191	4	34	159240	0.88859	159243	2	159227	10	50	159235	0.868214
N1:159396	chr01	159323	159469	+4:YAR008W;	4.6634	5	100	21.587	159405	11	100				159396	188	100	159390	13	100	159400	0.949972	159387	1	159397	13	100	159405	0.963358
N1:159726	chr01	159653	159799	+6*:YAR008W;	3.203	5	100	19.506	159752	14	100	159733	9	100	159732	204	100	159706	8	100			159707	1	159711	22	100
N1:160024	chr01	159951	160097		2.79946	4	100	36.56	160096	11	100				160028	150	100	160029	8	100	160015	0.540985						160010	0.755836
N1:160178	chr01	160105	160251		1.01456	3	100	53.507							160178	311	100				160230	0.543952	160123	2	160106	27	100
N1:160444	chr01	160371	160517		2.05127	3	100	20.664	160446	271	100										160435	0.905001	160475	1				160445	0.912556
N1:160707	chr01	160634	160780		1.79018	3	100	42.332	160699	233	100										160715	0.842704	160635	1				160710	0.859768
N1:160923	chr01	160850	160996		1.31884	2	100	21.92	160908	324	100												160939	2
N1:161118	chr01	161045	161191		1.99925	3	100	22.338	161126	344	100										161115	0.776157	161083	1				161120	0.752375
N1:161301	chr01	161228	161374		2.08048	4	50	30.254	161310	379	100				161271	4	0				161300	0.868946	161243	1				161300	0.857347
N1:161480	chr01	161407	161553		1.00004	1	-2	0													161480	0.927721						161480	0.893165
N1:161673	chr01	161600	161746		2.02302	3	100	21.939	161675	491	100										161665	0.914226	161707	2				161660	0.908256
N1:161936	chr01	161863	162009		1.42411	2	100	19.799	161922	597	100										161950	0.917911						161945	0.907039
N1:162224	chr01	162151	162297		2.00596	3	100	30.892	162224	510	100										162225	0.547382	162171	1				162230	0.767017
N1:162419	chr01	162346	162492		1.15581	3	100	42.665	162426	518	100										162390	0.895868	162475	2				162390	0.914434
N1:162618	chr01	162545	162691		2.81189	3	100	7.55	162625	488	100										162610	0.884028	162619	1				162605	0.815813
N1:162771	chr01	162698	162844		2.76234	3	100	8.544	162780	583	100										162770	0.760308	162763	2
N1:162994	chr01	162921	163067		1.42415	3	100	44.411	163008	658	100										162980	0.865136	163067	1				162950	0.588278
N1:163159	chr01	163086	163232		1.99169	3	100	39.577	163157	465	100										163160	0.766286	163227	1				163160	0.761973
N1:163329	chr01	163256	163402		1.4611	3	100	36.373	163342	814	100										163315	0.77688	163387	1				163315	0.75949
N1:163544	chr01	163471	163617		2.32389	3	100	15.948	163521	746	100										163550	0.89961	163547	1				163545	0.895759
N1:163698	chr01	163625	163771		1.83719	2	-1	9.899													163705	0.827539	163691	2				163705	0.785832
N1:163966	chr01	163893	164039		2.0245	4	50	28.088	164012	598	100				163987	18	0				163965	0.933708	163947	2				163965	0.914566
N1:164162	chr01	164089	164235		1.04741	2	100	30.406	164160	430	100												164203	2
N1:164322	chr01	164249	164395		1.17988	3	100	46.436	164312	536	100										164255	0.548126	164347	1				164265	0.590878
N1:164474	chr01	164401	164547		2.31807	3	100	15.524	164474	807	100										164460	0.867728	164491	2				164455	0.879219
N1:164627	chr01	164554	164700		2.28796	3	100	16.442	164650	590	100										164625	0.943985	164619	2				164620	0.978505
N1:164812	chr01	164739	164885		1.5917	3	100	53.093	164823	607	100										164800	0.971402	164747	2				164800	0.974298
N1:165025	chr01	164952	165098		2.27143	3	100	16.503	165026	669	100										165035	0.824909	165003	2				165025	0.744713
N1:165213	chr01	165140	165286		1.02384	2	100	33.234	165212	469	100												165259	2
N1:165400	chr01	165327	165473		2.10249	3	100	21.385	165401	658	100										165365	0.807665	165403	1				165370	0.872451
N1:165556	chr01	165483	165629		1.81602	3	100	35.162	165548	376	100										165615	0.982451	165563	1				165610	0.975926
N1:165722	chr01	165649	165795		1.99656	2	100	1.414	165721	553	100												165723	1				165795	0.969391
N1:166036	chr01	165963	166109		2.02007	3	100	24.434	166034	269	100										166040	0.938063	165995	2				166040	0.945798
N1:166282	chr01	166209	166355		4.83165	5	100	4.98				166279	8	100	166286	150	100	166281	12	100	166275	0.884801	166287	2				166265	0.858559
N1:166464	chr01	166391	166537		4.24804	6	100	25.585	166454	15	100	166444	23	100	166451	252	100	166408	10	100	166475	0.986909	166475	2	166452	38	100	166480	0.981786
N1:166661	chr01	166588	166734		1.86232	3	23	24.44	166623	4	23										166655	0.980966	166671	2				166660	0.974654
N1:166832	chr01	166759	166905		4.90078	6	100	12.209	166826	21	100	166839	16	100	166822	286	100	166847	12	100	166815	0.841758	166839	1	166795	19	100	166815	0.73302
N1:167014	chr01	166941	167087	+13*:YAR014C;	3.19359	6	98.25	27.223	167025	12	100	167007	8	100	167008	130	93	167040	8	100	167060	0.970803	166983	2	166975	11	67	167060	0.977446
N1:167221	chr01	167148	167294	+12:YAR014C;	2.66441	5	85.33	26.79	167173	7	56	167186	5	100	167216	211	100				167220	0.802972	167239	2	167230	10	50	167220	0.814121
N1:167381	chr01	167308	167454	+11:YAR014C;	2.59733	5	100	27.254	167339	18	100	167397	7	100				167409	9	100	167375	0.97477	167367	2				167375	0.968258
N1:167662	chr01	167589	167735	+9:YAR014C;	3.50282	5	78.25	30.466	167654	25	100	167653	2	79	167671	181	100	167597	4	34			167671	1	167701	9	34
N1:167828	chr01	167755	167901	+8:YAR014C;	4.7042	6	99.25	13.925	167804	26	100	167837	3	97	167830	198	100	167835	8	100	167810	0.541131	167831	1	167819	9	34	167805	0.712299
N1:167985	chr01	167912	168058	+7:YAR014C;	4.24081	5	100	12.837	167959	21	100	167987	8	100	167986	195	100				167985	0.958451	167991	1	167974	11	67	167980	0.965292
N1:168165	chr01	168092	168238	+6:YAR014C;	3.63589	5	89	15.726	168152	28	100	168179	8	100				168186	5	67	168165	0.955286	168151	1	168104	11	67	168160	0.943889
N1:168320	chr01	168247	168393	+5:YAR014C;	3.81117	4	100	6.185							168320	260	100	168323	9	100	168325	0.839217	168311	1	168297	14	100	168320	0.8258
N1:168479	chr01	168406	168552	+4:YAR014C;	5.89146	6	97.75	3.578	168477	11	100	168475	12	100	168481	128	91	168477	10	100	168485	0.862913	168479	2	168473	25	100	168485	0.767879
N1:168635	chr01	168562	168708	+3:YAR014C;	5.73312	6	100	5.707	168627	18	100	168638	7	100	168632	208	100	168644	6	100	168635	0.766188	168635	2	168631	19	100	168625	0.702073
N1:168793	chr01	168720	168866	+2:YAR014C;	5.31367	6	76.75	9.368	168789	38	100	168798	24	100	168786	44	7	168780	7	100	168805	0.921194	168799	2	168791	12	83	168800	0.913065
N1:168972	chr01	168899	169045	+1:YAR014C;	5.89793	6	100	3.45	168973	31	100	168973	13	100	168972	159	100	168975	31	100	168965	0.936642	168971	2	168975	38	100	168970	0.919524
N1:169270	chr01	169197	169343	+1:YAR015W; -1:YAR014C;	2.91348	3	61	5.033				169269	1	61							169265	0.920097	169275	2				169270	0.953031
N1:169433	chr01	169360	169506	+2:YAR015W;	5.61757	6	100	6.802	169433	24	100	169427	20	100	169428	480	100	169441	14	100	169430	0.967965	169443	2	169441	20	100	169435	0.944125
N1:169601	chr01	169528	169674	+3:YAR015W;	5.46649	6	100	8.165	169612	34	100	169607	16	100	169590	154	100	169599	18	100	169605	0.989601	169595	1	169601	25	100	169610	0.982324
N1:169911	chr01	169838	169984	+5:YAR015W;	4.4404	5	96	10.134	169908	37	100	169906	6	100	169911	125	88				169910	0.943606	169931	1				169910	0.886149
N1:170103	chr01	170030	170176	+6:YAR015W;	3.01417	5	100	24.57	170125	28	100	170060	6	100	170102	215	100				170085	0.966744	170107	1	170113	12	83	170090	0.953118
N1:170371	chr01	170298	170444	+8*:YAR015W; -1:CUT004;	1.68376	3	83.5	36.056				170381	6	100				170361	5	67			170431	2	170374	12	83
N1:170551	chr01	170478	170624	+1:CUT004; +8*:YAR018C;	3.21597	6	97.25	28.923	170487	10	89	170550	16	100	170525	203	100	170556	10	100	170510	0.942604	170559	2	170534	12	83	170510	0.94102
N1:170700	chr01	170627	170773	+2:CUT004; +7:YAR018C;	3.71713	6	100	21.554	170664	12	100	170724	6	100	170714	278	100	170691	20	100	170685	0.973176	170703	1	170648	27	100	170680	0.974577
N1:170868	chr01	170795	170941	+3:CUT004; +6:YAR018C;	4.21137	5	100	11.895	170872	26	100	170887	11	100	170868	269	100				170855	0.966438	170863	1	170857	20	100	170855	0.966217
N1:171036	chr01	170963	171109	+4:CUT004; +5:YAR018C;	3.22779	5	89	24.11	171043	20	100	171045	5	100				171080	5	67	171030	0.907415	171015	2	171021	17	100	171030	0.922008
N1:171202	chr01	171129	171275	+5:CUT004; +4:YAR018C;	3.2097	4	100	14.245				171214	6	100	171202	409	100				171180	0.819295	171203	2	171193	21	100	171175	0.846857
N1:171352	chr01	171279	171425	+6:CUT004; +3:YAR018C;	4.42778	5	100	10.05	171347	19	100				171371	181	100	171350	12	100	171355	0.972071	171347	2	171353	28	100	171345	0.971693
N1:171527	chr01	171454	171600	+7:CUT004; +2:YAR018C;	5.73524	6	99.25	5.636	171532	22	100	171528	3	97	171523	399	100	171525	21	100	171520	0.863768	171535	2	171529	37	100	171510	0.927652
N1:171690	chr01	171617	171763	+8:CUT004; +1:YAR018C;	5.23199	6	100	9.98	171690	23	100	171700	8	100	171693	408	100	171697	16	100	171675	0.971695	171679	2	171695	28	100	171670	0.97862
N1:171952	chr01	171879	172025	+10:CUT004; -1:YAR018C;	3.82716	6	77	22.427	171955	8	67	171909	2	79	171972	99	62	171938	8	100	171940	0.93871	171963	1	171931	10	50	171995	0.710272
N1:172129	chr01	172056	172202	+11:CUT004;	2.93106	4	80.5	17.84				172127	1	61	172127	370	100				172100	0.837682	172143	2
N1:172302	chr01	172229	172375	+18*:YAR019C; +12:CUT004;	4.43549	6	100	17.049	172287	11	100	172299	15	100	172335	192	100	172307	15	100	172315	0.822313	172295	1	172282	19	100	172370	0.897504
N1:172520	chr01	172447	172593	+17:YAR019C;	3.75837	6	91.75	34.135	172518	33	100	172454	5	100	172512	173	100	172529	5	67	172520	0.938367	172455	1	172496	15	100	172525	0.831184
N1:172685	chr01	172612	172758	+16:YAR019C;	2.79406	5	82	25.09	172695	8	67	172730	2	79	172678	145	100				172680	0.838331	172727	2				172695	0.920443
N1:172868	chr01	172795	172941	+15:YAR019C;	3.59119	6	100	26.385	172853	20	100	172879	4	100	172828	171	100	172907	13	100	172865	0.931747	172871	1	172850	24	100	172875	0.974829
N1:173037	chr01	172964	173110	+14:YAR019C;	5.62708	6	100	6.782	173047	18	100	173037	4	100	173039	184	100	173028	7	100	173040	0.707835	173031	1	173016	20	100	173055	0.785718
N1:173200	chr01	173127	173273	+13:YAR019C;	2.64833	4	67	26.043	173197	9	78	173212	1	61	173249	99	62						173191	1				173230	0.774122
N1:173485	chr01	173412	173558	+11:YAR019C;	2.70995	3	98.5	9.504				173476	3	97				173485	12	100			173495	2	173495	14	100
N1:173666	chr01	173593	173739	+10:YAR019C;	5.01429	6	100	17.337	173663	20	100	173668	5	100	173624	177	100	173668	19	100	173665	0.870095	173667	1	173670	17	100	173650	0.872347
N1:173948	chr01	173875	174021	+8:YAR019C;	2.84794	6	95	36.119	173939	21	100	173996	5	100	173956	117	80	173896	8	100	173945	0.649237	173987	1	173882	13	100	173940	0.727814
N1:174134	chr01	174061	174207	+7:YAR019C;	3.33839	5	71	24.643	174120	13	100				174137	83	46	174085	5	67	174150	0.953201	174131	2				174135	0.889404
N1:174298	chr01	174225	174371	+6:YAR019C;	5.39961	6	100	9.136	174296	34	100	174297	13	100	174297	319	100	174300	14	100	174315	0.962362	174287	2	174301	13	100	174310	0.962656
N1:174467	chr01	174394	174540	+5:YAR019C;	3.74169	4	85	7.257	174465	16	100				174458	107	70				174470	0.76743	174475	1	174474	14	100	174475	0.682203
N1:174617	chr01	174544	174690	+4:YAR019C;	3.4599	4	100	11.165	174613	22	100	174618	10	100							174610	0.76662	174635	1				174605	0.587012
N1:174781	chr01	174708	174854	+3:YAR019C;	5.26873	6	100	10.187	174770	17	100	174777	6	100	174800	201	100	174778	7	100	174785	0.920476	174783	2	174795	26	100	174780	0.934226
N1:174964	chr01	174891	175037	+2:YAR019C;	4.5969	6	94.5	18.588	174922	9	78	174949	4	100	174969	195	100	174971	7	100	174965	0.933301	174963	2	174969	16	100	174960	0.920843
N1:175127	chr01	175054	175200	+1:YAR019C;	5.79433	6	100	4.93	175127	28	100	175122	15	100	175131	285	100	175130	10	100	175130	0.932672	175119	2	175120	19	100	175125	0.94479
N1:175340	chr01	175267	175413	-1:YAR019C;	5.01148	6	99.5	11.622	175328	35	100	175341	19	100	175345	135	98	175324	7	100	175345	0.957429	175355	2	175397	9	34	175350	0.966903
N1:175518	chr01	175445	175591		5.47012	6	100	8.124	175529	24	100	175508	18	100	175522	222	100	175516	7	100	175510	0.948686	175523	2	175517	26	100	175510	0.942299
N1:175679	chr01	175606	175752		5.76604	6	87	5.279	175677	16	100	175683	8	100	175671	85	48	175677	11	100	175685	0.96017	175683	2	175683	18	100	175685	0.957064
N1:175851	chr01	175778	175924		5.19427	6	100	10.191	175860	17	100	175855	5	100	175841	170	100	175866	10	100	175845	0.762735	175843	2	175854	20	100	175845	0.649641
N1:176143	chr01	176070	176216	-1:Unit006;	3.84843	4	26	5.447	176139	2	1				176146	88	51				176150	0.599955	176139	2				176140	0.851053
N1:176400	chr01	176327	176473	+1:Unit006;	4.2127	6	99.25	18.479	176364	11	100	176413	3	97	176407	399	100	176403	19	100	176380	0.896185	176395	2	176404	31	100	176345	0.662871
N1:176609	chr01	176536	176682	+2*:Unit006;	2.03232	5	85.33	51.843				176610	2	79	176610	114	77	176678	7	100	176565	0.987227	176543	2				176570	0.971923
N1:176837	chr01	176764	176910	+2:YAR020C;	1.68179	2	34	14.142										176847	4	34			176827	1
N1:176997	chr01	176924	177070	+1:YAR020C;	2.45858	5	72	34.739	176928	126	100	177015	8	100	176997	53	16				176955	0.922865	176987	1				176950	0.863708
N1:177220	chr01	177147	177293	0:YAR020C;	2.44555	5	88.67	31.665	177222	29	100				177198	103	66	177227	6	100	177175	0.927944	177259	2				177180	0.953497
N1:177394	chr01	177321	177467	-1:YAR020C;	3.36976	4	89	12.193	177398	9	78				177392	147	100				177375	0.680688	177403	1				177360	0.760684
N1:177598	chr01	177525	177671		4.44724	6	100	22.115	177586	19	100	177605	9	100	177648	324	100	177594	9	100	177610	0.961219	177595	1	177586	32	100	177610	0.959441
N1:177792	chr01	177719	177865		2.78446	5	89	40.008	177784	13	100	177802	6	100				177727	5	67	177790	0.801886	177739	2	177756	17	100	177785	0.678299
N1:177993	chr01	177920	178066		2.01818	6	98.25	49.836	178065	24	100	178018	6	100	177932	130	93	177978	16	100	177940	0.864633	177995	2	177925	21	100	177925	0.866103
N1:178222	chr01	178149	178295		2.7041	6	99.25	37.276	178220	17	100	178189	3	97	178161	175	100	178217	9	100	178240	0.689602	178267	1	178220	16	100	178235	0.600076
N1:178416	chr01	178343	178489		4.7658	6	96.5	13.069	178402	20	100	178411	4	100	178422	123	86	178435	14	100	178405	0.924023	178427	2	178405	19	100	178405	0.929394
N1:178572	chr01	178499	178645		5.02551	6	100	11.776	178565	13	100	178563	4	100	178581	161	100	178593	6	100	178565	0.886653	178575	1	178585	16	100	178565	0.902734
N1:178742	chr01	178669	178815		4.44305	6	95.5	15.807	178764	10	89	178757	3	97	178739	133	96	178741	9	100	178720	0.860358	178735	1	178740	15	100	178720	0.739471
N1:178898	chr01	178825	178971		3.39969	4	79.5	11.776							178899	129	92	178887	5	67	178915	0.708071	178895	1	178895	18	100	178935	0.635977
N1:179078	chr01	179005	179151	+6*:YAR023C;	5.67265	6	100	6.274	179078	15	100	179085	5	100	179071	169	100	179079	8	100	179085	0.74267	179071	1	179077	16	100	179090	0.666178
N1:179234	chr01	179161	179307	+5:YAR023C;	2.87577	3	100	6.083							179241	204	100				179230	0.743896	179231	1	179229	8	17	179225	0.607949
N1:179390	chr01	179317	179463	+4:YAR023C;	4.52399	6	99.25	18.841	179348	36	100	179372	3	97	179392	241	100	179395	7	100	179395	0.977866	179391	1	179385	22	100	179395	0.961795
N1:179559	chr01	179486	179632	+3:YAR023C;	4.57839	5	100	8.276	179561	18	100				179546	192	100	179569	6	100	179560	0.913712	179559	2				179565	0.890032
N1:179718	chr01	179645	179791	+2:YAR023C;	4.62096	6	100	14.976	179713	24	100	179694	8	100	179738	591	100	179723	14	100	179725	0.952356	179711	2	179734	27	100	179725	0.938689
N1:179900	chr01	179827	179973	+1:YAR023C;	5.1489	6	87.5	11.005	179902	29	100	179918	2	79	179898	108	71	179905	14	100	179885	0.810866	179895	2	179903	37	100	179885	0.805185
N1:180082	chr01	180009	180155	-1:CUT005; -1:YAR023C;	3.11436	5	84	21.559	180081	8	67				180089	122	85	180085	7	100	180045	0.965052	180047	1	180089	10	50	180055	0.921684
N1:180270	chr01	180197	180343	+1:CUT005;	3.38907	4	35.5	11.786	180267	7	56				180253	52	15				180280	0.591496	180275	2	180287	15	100	180275	0.724987
N1:180442	chr01	180369	180515	+2*:CUT005;	5.27318	6	100	10.596	180447	33	100	180440	4	100	180448	272	100	180420	14	100	180440	0.981371	180447	2	180443	17	100	180435	0.975943
N1:180611	chr01	180538	180684		5.43704	6	100	8.542	180624	25	100	180606	20	100	180616	217	100	180612	11	100	180610	0.972548	180599	2	180618	20	100	180605	0.972902
N1:180792	chr01	180719	180865		2.83786	4	100	17.311	180771	18	100				180811	250	100				180785	0.912719	180799	2	180763	23	100	180770	0.925854
N1:180968	chr01	180895	181041		5.34149	6	92.25	9.579	180969	19	100	180960	8	100	180986	106	69	180971	9	100	180960	0.92703	180967	2	180969	30	100	180945	0.941211
N1:181143	chr01	181070	181216		2.78983	5	36.33	22.832	181175	1	0	181126	4	100	181147	46	9				181120	0.895256	181159	2				181110	0.954328
N1:181372	chr01	181299	181445		2.92018	6	83.5	37.824	181361	5	34	181312	4	100	181365	242	100	181423	7	100	181380	0.954037	181399	2	181367	11	67	181380	0.929034
N1:181557	chr01	181484	181630		4.71267	6	100	14.895	181556	35	100	181527	7	100	181563	169	100	181562	13	100	181565	0.929636	181543	1	181529	18	100	181575	0.932143
N1:181719	chr01	181646	181792		5.14154	6	100	10.926	181719	22	100	181719	9	100	181725	148	100	181712	7	100	181735	0.938887	181703	1	181730	12	83	181730	0.906851
N1:181881	chr01	181808	181954		5.31411	6	98	9.368	181874	20	100	181873	3	97	181892	132	95	181878	17	100	181895	0.937404	181879	2	181867	31	100	181890	0.932904
N1:182057	chr01	181984	182130		5.40795	6	100	8.931	182050	16	100	182052	11	100	182074	182	100	182063	9	100	182055	0.979936	182055	2				182055	0.976712
N1:182216	chr01	182143	182289		4.72703	5	100	6.427	182211	20	100	182226	15	100				182211	19	100	182220	0.912444	182215	1	182218	37	100	182215	0.848544
N1:182401	chr01	182328	182474		4.67808	6	100	14.233	182395	24	100	182410	9	100	182411	442	100	182389	12	100	182375	0.846433	182407	2	182399	22	100	182355	0.792959
N1:182597	chr01	182524	182670		2.7417	4	30.5	24.418				182603	1	61	182642	2	0				182585	0.940705	182599	1				182590	0.953691
N1:182750	chr01	182677	182823		2.75258	3	100	8.737	182748	272	100										182760	0.780992	182743	2				182770	0.904483
N1:182921	chr01	182848	182994		3.32878	5	72.33	19.912	182908	97	100	182938	1	61	182917	93	56				182930	0.907072	182887	1				182935	0.932589
N1:183100	chr01	183027	183173		2.72605	3	100	9.238				183111	5	100							183095	0.813734	183095	2	183103	12	83	183110	0.516342
N1:183257	chr01	183184	183330		2.89978	4	90.5	16.958	183251	295	100				183262	118	81				183235	0.773099	183275	1	183283	8	17	183230	0.62292
N1:183436	chr01	183363	183509	-1:YAR027W;	2.97487	4	50.5	18.779	183427	175	100				183470	38	1				183440	0.766835	183435	1				183440	0.710107
N1:183678	chr01	183605	183751	+1:YAR027W;	1.79994	4	70	34.808	183686	17	100				183730	77	40				183670	0.658548	183743	2	183735	11	67	183680	0.771864
N1:183869	chr01	183796	183942	+2:YAR027W;	3.52497	5	87	17.196	183877	13	100	183850	1	61				183878	7	100	183840	0.763828	183871	2	183879	16	100	183865	0.822065
N1:184082	chr01	184009	184155	+3:YAR027W;	2.30405	5	87	34.443				184120	1	61	184081	516	100	184088	9	100	184055	0.927046	184143	1	184107	24	100	184060	0.967934
N1:184289	chr01	184216	184362	+4:YAR027W;	3.99374	5	71	13.831				184296	2	79	184274	247	100	184311	4	34	184285	0.789374	184287	2	184269	16	100	184280	0.765166
N1:184438	chr01	184365	184511	+5:YAR027W;	4.86829	6	78	13.6	184441	3	12	184461	4	100	184433	344	100	184419	11	100	184440	0.878652	184439	2	184418	19	100	184440	0.856028
N1:184628	chr01	184555	184701	+6*:YAR027W; -1:YAR028W;	4.53004	5	100	8.735	184619	18	100	184629	7	100				184642	6	100	184630	0.676855	184623	2				184610	0.515871
N1:184881	chr01	184808	184954	+1:YAR028W;	5.21711	6	96	10.053	184880	20	100	184874	3	97	184876	124	87	184874	6	100	184895	0.947637	184895	1	184905	17	100	184895	0.940217
N1:185050	chr01	184977	185123	+2:YAR028W;	4.57011	5	100	8.167	185059	13	100	185052	6	100				185044	7	100	185055	0.676497	185039	2	185053	15	100
N1:185209	chr01	185136	185282	+3:YAR028W;	5.7558	6	100	5.441	185208	42	100	185218	28	100	185203	435	100	185204	8	100	185210	0.952794	185211	2	185233	11	67	185205	0.93678
N1:185379	chr01	185306	185452	+4:YAR028W;	5.63007	6	100	6.676	185374	20	100	185386	12	100	185385	335	100	185375	8	100	185370	0.971277	185383	2	185387	18	100	185365	0.971883
N1:185531	chr01	185458	185604	+5:YAR028W;	4.89663	5	84.33	3.899	185529	13	100				185533	123	86	185537	5	67	185530	0.814347	185527	2	185550	14	100	185525	0.766096
N1:185689	chr01	185616	185762	+6*:YAR028W;	5.17531	6	100	10.33	185702	15	100	185677	6	100	185689	239	100	185690	11	100	185700	0.967061	185679	2	185697	18	100	185690	0.924694
N1:185939	chr01	185866	186012	-1:YAR029W;	2.91514	4	73	16.693	185915	8	67				185953	116	79				185945	0.865438	185931	1	185894	10	50	185960	0.953931
N1:186105	chr01	186032	186178	0:YAR029W;	2.71519	4	100	20.704	186116	11	100	186141	4	100							186100	0.792295	186095	1	186098	20	100	186125	0.660308
N1:186258	chr01	186185	186331	+1:YAR029W;	3.88698	5	89	14.135	186280	8	67				186248	480	100	186254	10	100	186250	0.88884	186271	1	186331	11	67	186265	0.638942
N1:186447	chr01	186374	186520	+2:YAR029W;	4.1289	6	100	17.244	186471	16	100	186445	5	100	186464	294	100	186428	11	100	186450	0.889561	186431	1	186482	29	100	186465	0.934721
N1:186612	chr01	186539	186685	+3*:YAR029W;	4.83734	6	100	13.06	186626	17	100	186607	4	100	186611	211	100	186607	16	100	186625	0.948503	186591	1	186646	29	100	186630	0.967979
N1:186810	chr01	186737	186883	-1:YAR031W;	3.97253	6	94.5	24.744	186811	9	78	186798	4	100	186816	233	100	186779	15	100	186820	0.923186	186775	2	186843	25	100	186820	0.951216
N1:187006	chr01	186933	187079	+1:YAR031W;	4.49703	6	100	16.207	187003	36	100	186998	16	100	187006	224	100	187027	17	100	187015	0.939221	186979	1	187035	24	100	187015	0.934837
N1:187189	chr01	187116	187262	+2:YAR031W;	1.02245	3	100	29.738										187138	9	100	187190	0.555764	187139	1	187181	10	50	187185	0.543373
N1:187341	chr01	187268	187414	+3:YAR031W;	4.66108	6	100	30.542	187328	25	100	187343	7	100	187327	383	100	187269	13	100	187340	0.657046	187363	1	187347	12	83	187340	0.837265
N1:187592	chr01	187519	187665	+5:YAR031W;	1.97788	3	100	40.204	187590	47	100										187595	0.654173	187523	1				187520	0.661825
N1:187891	chr01	187818	187964	+7*:YAR031W; 0:YAR033W;	3.08456	6	85.25	29.896	187911	22	100	187835	3	97	187893	81	44	187873	10	100	187890	0.933945	187843	1				187890	0.893331
N1:188087	chr01	188014	188160	+1:YAR033W;	4.94179	6	84	12.28	188080	27	100	188073	8	100	188096	106	69	188082	5	67	188090	0.89997	188107	1	188079	17	100	188085	0.842496
N1:188254	chr01	188181	188327	+2:YAR033W;	2.82622	3	67	7.234	188263	8	67										188250	0.960381	188251	2				188250	0.916733
N1:188427	chr01	188354	188500	+3:YAR033W;	2.71676	4	52.5	20.314	188460	43	100				188412	42	5				188425	0.966388	188435	2	188445	8	17	188425	0.974882
N1:188636	chr01	188563	188709	+4:YAR033W;	2.45622	4	50	46.618	188652	66	100				188635	5	0				188625	0.784252	188563	2				188615	0.739429
N1:188871	chr01	188798	188944	+2*:anti-YAR033W-2; +5:YAR033W;	4.81191	5	80.33	5.263	188866	30	100				188876	78	41	188874	8	100	188865	0.863008	188875	2	188877	12	83	188870	0.854834
N1:189025	chr01	188952	189098	+1:anti-YAR033W-2; +6*:YAR033W;	2.34748	3	100	15.588	189030	42	100										189030	0.759793	189003	2				189045	0.575341
N1:189215	chr01	189142	189288	-1:anti-YAR033W-2;	1	1	45	0	189215	6	45
N1:189407	chr01	189334	189480	+12*:anti006;	3.05596	4	62.5	17.671	189405	23	100				189408	62	25				189375	0.844622	189415	2				189380	0.857891
N1:189621	chr01	189548	189694	+11:anti006;	1.00056	2	50.5	46.669	189555	127	100				189621	38	1											189640	0.665231
N1:189802	chr01	189729	189875	-1:YAR035W; +10:anti006;	2.73892	5	90	39.07				189810	3	97	189808	110	73	189791	6	100	189765	0.635014	189871	1				189770	0.570518
N1:190031	chr01	189958	190104	0:YAR035W; +9:anti006;	3.18678	5	100	20.354	190065	22	100	190036	8	100	190047	231	100				190020	0.890241	190015	2				190020	0.940693
N1:190240	chr01	190167	190313	+2:YAR035W; +8:anti006;	2.43138	4	100	22.998				190280	8	100	190258	231	100				190230	0.73375	190235	1				190235	0.797017
N1:190501	chr01	190428	190574	+4:YAR035W; +6:anti006;	2.48182	5	82	33.374	190503	25	100	190437	8	100	190446	83	46				190485	0.639312	190511	1				190565	0.664697
N1:190666	chr01	190593	190739	+5:YAR035W; +5:anti006;	2.77115	3	80	8.386				190670	7	100	190656	97	60						190671	1
N1:190814	chr01	190741	190887	+6:YAR035W; +4:anti006;	2.4181	4	100	22.366	190801	19	100	190851	10	100							190810	0.868394	190831	1				190815	0.836039
N1:191014	chr01	190941	191087	+7:YAR035W; +3:anti006;	4.12113	5	70.67	13.027	191013	15	100	191020	4	100	191025	49	12				191010	0.886433	190991	1				191020	0.89985
N1:191163	chr01	191090	191236	+8:YAR035W; +2:anti006;	1.55843	3	100	43.822	191175	13	100	191236	4	100									191151	1				191230	0.75446
N1:191409	chr01	191336	191482	+9:YAR035W; 0:anti006;	2.9904	5	67.33	39.245	191411	14	100	191410	10	100	191345	39	2				191405	0.952663	191455	2				191405	0.975451
N1:191612	chr01	191539	191685	+10:YAR035W; +4*:SUT436; -1:anti006;	3.77464	5	72	17.501	191616	22	100	191615	13	100	191577	53	16				191600	0.859986	191619	1				191600	0.893416
N1:191782	chr01	191709	191855	+11:YAR035W; +3:SUT436;	4.25163	5	74	11.389	191792	24	100	191786	8	100	191785	59	22				191775	0.863655	191763	2				191775	0.850916
N1:191953	chr01	191880	192026	+12:YAR035W; +2:SUT436;	3.15718	5	66.67	42.25	191950	17	100	191980	11	100	191945	24	0				191955	0.907028	191891	2				191955	0.941843
N1:192140	chr01	192067	192213	+13:YAR035W; +1:SUT436; +3*:YAR035C-A;	4.16601	5	84	12.621	192134	27	100	192140	10	100	192131	89	52				192145	0.901403	192163	1				192145	0.903759
N1:192305	chr01	192232	192378	+14:YAR035W; -1:YAR042W; 0:SUT436; +2:YAR035C-A;	3.94206	4	100	3.367	192306	18	100	192307	11	100							192300	0.891789	192307	2				192300	0.884088
N1:192625	chr01	192552	192698	+1:YAR042W; -1:YAR035C-A;	4.53911	5	100	8.672	192625	15	100	192627	9	100				192623	14	100	192615	0.860431	192639	1	192629	25	100	192625	0.836855
N1:192787	chr01	192714	192860	+2:YAR042W;	5.88398	6	88.75	3.67	192786	15	100	192791	4	100	192788	92	55	192782	7	100	192790	0.880674	192783	2				192795	0.86484
N1:192956	chr01	192883	193029	+3:YAR042W;	3.89575	5	100	22.963	193006	53	100	192958	21	100	192949	150	100				192960	0.980023	192955	1				192965	0.981909
N1:193117	chr01	193044	193190	+4:YAR042W;	2.37432	3	79	14.844				193106	2	79							193135	0.977056	193115	1				193135	0.970693
N1:193278	chr01	193205	193351	+5:YAR042W;	2.80186	4	66	18.565	193306	21	100				193262	69	32				193285	0.572276	193275	1				193285	0.58065
N1:193586	chr01	193513	193659	+7:YAR042W;	3.41798	4	56	11	193577	3	12				193575	142	100				193595	0.927071	193595	1				193595	0.90992
N1:193897	chr01	193824	193970	+9:YAR042W;	4.57204	5	100	8.264				193891	12	100	193898	247	100	193889	7	100	193910	0.817855	193899	2	193893	8	17	193915	0.791958
N1:194089	chr01	194016	194162	+10:YAR042W;	2.36762	4	100	27.839	194090	15	100							194040	7	100	194105	0.756763	194075	2	194093	11	67	194105	0.868351
N1:194358	chr01	194285	194431	+12:YAR042W;	4.64114	5	87	7.396	194368	20	100	194363	1	61	194352	139	100				194355	0.970425	194351	1	194331	13	100	194355	0.950023
N1:194510	chr01	194437	194583	+13:YAR042W;	3.74228	4	100	7.274	194520	11	100				194503	138	100	194507	12	100			194511	1	194463	20	100
N1:194821	chr01	194748	194894	+15:YAR042W;	3.54968	6	81	31.02	194885	15	100	194807	4	100	194871	61	24	194824	8	100	194820	0.892417	194831	1	194824	14	100	194825	0.854979
N1:195004	chr01	194931	195077	+16:YAR042W;	2.81772	4	100	20.614				195006	8	100				195008	6	100	195040	0.926896	194991	1	195024	16	100	195035	0.957428
N1:195190	chr01	195117	195263	+17:YAR042W;	3.94103	5	99.25	18.295	195196	15	100	195187	3	97	195194	188	100	195186	7	100			195151	1	195260	9	34
N1:195378	chr01	195305	195451	+18:YAR042W;	2.26763	4	89	34.157	195379	18	100	195387	5	100				195355	5	67			195311	1
N1:195589	chr01	195516	195662	+19:YAR042W;	3.06603	4	96.33	15.937	195563	10	89	195584	9	100	195594	175	100						195599	1	195578	9	34
N1:195760	chr01	195687	195833	+20:YAR042W;	2.64597	4	65.5	21.93				195778	7	100	195755	68	31				195725	0.844842	195759	1	195790	15	100	195725	0.867217
N1:196050	chr01	195977	196123	+22:YAR042W;	3.46596	5	100	32.164	196039	17	100	195982	4	100				196052	8	100	196065	0.928358	196047	1	196106	17	100	196065	0.917194
N1:196264	chr01	196191	196337	+3*:Unit003; +23*:YAR042W;	2.00295	4	100	54.856				196262	5	100				196265	10	100	196315	0.683344	196191	2	196195	23	100	196325	0.627773
N1:196475	chr01	196402	196548	+2:Unit003;	2.94698	4	67	24.29	196427	5	34				196476	231	100				196470	0.962655	196479	2	196496	20	100	196470	0.945874
N1:196626	chr01	196553	196699	+1:Unit003;	3.11684	5	79.67	27.581	196620	9	78	196679	1	61				196606	6	100	196640	0.883516	196631	1	196640	15	100	196645	0.868637
N1:196834	chr01	196761	196907	0:Unit003;	4.49053	6	91.75	20.04	196831	15	100	196850	7	100	196837	234	100	196824	5	67	196835	0.870923	196791	1	196841	17	100	196835	0.885869
N1:197114	chr01	197041	197187		2.55297	6	79.25	35.325	197143	7	56	197104	1	61	197163	192	100	197103	7	100	197130	0.936806	197063	2	197158	10	50	197130	0.948177
N1:197335	chr01	197262	197408		4.08627	6	99.25	23.805	197314	13	100	197344	3	97	197384	200	100	197327	15	100	197345	0.808691	197335	1	197338	28	100	197350	0.818059
N1:197511	chr01	197438	197584		1	1	-2	0															197511	2
N1:197662	chr01	197589	197735		5.22317	6	86.25	10.27	197662	6	45	197661	4	100	197652	264	100	197680	17	100	197670	0.941205	197655	1	197693	14	100	197660	0.955878
N1:197837	chr01	197764	197910		4.86043	6	94.75	16.154	197837	13	100	197831	2	79	197831	219	100	197874	15	100	197845	0.893518	197839	2	197872	30	100	197835	0.90209
N1:198040	chr01	197967	198113		4.4951	6	100	15.118	198046	16	100	198019	14	100	198058	141	100	198021	12	100	198040	0.886343	198043	2	198056	18	100	198035	0.902933
N1:198218	chr01	198145	198291		3.37124	5	81.25	29.908	198213	6	45	198220	4	100	198238	117	80	198158	6	100			198211	2	198193	11	67
N1:198393	chr01	198320	198466		2.85341	4	56	27.24	198446	3	12							198398	11	100	198385	0.857913	198395	2	198402	26	100	198355	0.902263
N1:198591	chr01	198518	198664		1.5936	3	98.5	35.133				198603	3	97	198534	154	100				198580	0.950656						198585	0.947597
N1:198788	chr01	198715	198861	-1:Unit007;	4.25872	5	100	11.082	198803	14	100	198789	4	100				198781	6	100	198775	0.936476	198795	1				198795	0.817098
N1:198963	chr01	198890	199036	+1:Unit007;	5.91644	6	100	3.125	198963	21	100	198961	8	100	198968	196	100	198963	14	100	198965	0.924486	198959	2	198934	11	67	198970	0.939367
N1:199139	chr01	199066	199212	+2:Unit007;	5.46047	6	100	8.28	199141	18	100	199126	6	100	199136	397	100	199148	13	100	199135	0.919356	199147	1	199149	12	83	199160	0.93428
N1:199298	chr01	199225	199371	+3:Unit007;	3.60783	6	97.25	35.246	199367	10	89	199297	4	100	199300	165	100	199307	12	100	199285	0.728031	199361	2	199247	19	100
N1:199460	chr01	199387	199533	+4:Unit007;	2.17713	3	98.5	17.559				199460	3	97	199480	236	100				199445	0.949847			199417	21	100	199455	0.909471
N1:199668	chr01	199595	199741	+5:Unit007;	4.22466	5	99	11.904	199668	15	100	199654	3	97				199670	8	100	199665	0.860309	199687	2	199679	27	100	199670	0.915948
N1:199858	chr01	199785	199931	+6*:Unit007;	3.72946	5	53.67	15.304	199880	1	0	199858	1	61				199848	12	100	199870	0.970116	199843	2	199859	29	100	199875	0.960575
N1:200030	chr01	199957	200103	+3*:CUT442;	2.26882	3	99	17.039							200026	136	99				200025	0.805691	200055	2				200025	0.893357
N1:200188	chr01	200115	200261	+2:CUT442;	2.06821	3	50	23.094	200187	1	0				200187	200	100						200227	2
N1:200372	chr01	200299	200445	+1:CUT442;	5.24208	6	94.75	9.791	200383	12	100	200384	2	79	200363	410	100	200362	17	100	200375	0.966493	200367	2	200369	26	100	200375	0.968469
N1:200654	chr01	200581	200727	-1:CUT442;	4.4412	5	93	9.311				200664	2	79	200652	303	100	200645	15	100	200645	0.870399	200663	2	200660	23	100	200645	0.925592
N1:200806	chr01	200733	200879		3.58702	5	100	30.31	200740	13	100	200813	6	100				200792	6	100	200805	0.786466	200811	2	200783	9	34	200805	0.838734
N1:200994	chr01	200921	201067		3.80038	5	100	32.547	200999	15	100	200991	6	100	201066	185	100				201000	0.827607	200987	1	200981	19	100	201010	0.867602
N1:201297	chr01	201224	201370		5.33011	6	100	9.453	201296	15	100	201314	18	100	201290	265	100	201293	15	100	201305	0.815617	201291	2	201317	27	100	201305	0.828884
N1:201466	chr01	201393	201539		4.31285	6	94.75	16.852	201474	14	100	201479	2	79	201470	343	100	201448	9	100	201460	0.915275	201435	2	201429	21	100	201455	0.901906
N1:201626	chr01	201553	201699		2.79309	3	100	7.937							201635	157	100				201620	0.94699	201623	1				201615	0.904753
N1:201799	chr01	201726	201872		2.37085	5	85.33	31.177	201830	7	56	201750	4	100				201798	6	100	201800	0.953078	201767	2	201869	19	100	201790	0.943662
N1:201969	chr01	201896	202042		3.10414	6	86.25	36.181	201992	6	45	201956	7	100	201915	153	100	201973	12	100	201965	0.850246	202023	2	201986	19	100	201950	0.900779
N1:202153	chr01	202080	202226		4.97179	6	94.5	13.446	202148	9	78	202162	10	100	202153	317	100	202161	9	100	202125	0.935629	202151	2	202176	28	100	202105	0.95838
N1:202307	chr01	202234	202380		3.84942	5	87	14.68	202314	16	100	202330	1	61	202311	581	100				202295	0.865784	202295	1	202349	21	100	202275	0.917625
N1:202490	chr01	202417	202563		4.74603	6	100	14.953	202467	12	100	202514	14	100	202490	139	100	202492	8	100	202490	0.894962	202487	2	202500	33	100	202465	0.934709
N1:202650	chr01	202577	202723		1.89967	3	17	25.942	202658	1	0							202608	4	34	202645	0.689353						202630	0.981685
N1:202800	chr01	202727	202873		4.04592	6	100	17.77	202823	19	100	202790	13	100	202807	296	100	202776	21	100	202790	0.922212	202815	2	202785	38	100	202815	0.807386
N1:202969	chr01	202896	203042		4.36374	6	61.5	16.055	202975	5	34	202947	1	61	202956	88	51	202979	19	100	202965	0.964154	202991	1	202971	32	100
N1:203150	chr01	203077	203223	-1:YAR050W;	4.28264	6	99.25	17.736	203177	11	100	203137	3	97	203155	187	100	203150	18	100	203125	0.939248	203155	2	203145	25	100	203150	0.895443
N1:203310	chr01	203237	203383	+1:YAR050W;	2.9296	4	68	15.756				203294	4	100	203320	73	36				203300	0.937506	203327	1	203317	25	100	203325	0.634219
N1:203464	chr01	203391	203537	+2:YAR050W;	4.01426	6	100	17.694	203486	24	100	203451	10	100	203489	241	100	203447	6	100	203460	0.829881	203471	2	203438	13	100	203470	0.823613
N1:203711	chr01	203638	203784	+3:YAR050W;	1.9214	3	50	22.271	203715	35	100				203699	4	0						203743	1
N1:203942	chr01	203869	204015	+4:YAR050W;	2.84368	5	45.33	23.458				203936	25	100	203955	72	35	203944	3	1	203905	0.923005	203903	1				203895	0.852141
N1:204096	chr01	204023	204169	+5:YAR050W;	3.37969	6	99.75	24.977	204093	37	100	204100	16	100	204110	136	99	204133	7	100	204075	0.949867	204063	1	204027	13	100	204075	0.920435
N1:204283	chr01	204210	204356	+6:YAR050W;	1.54926	4	64	34.137	204301	140	100				204275	65	28				204245	0.936413	204223	1				204245	0.950646
N1:204558	chr01	204485	204631	+8:YAR050W;	1.35426	2	100	21.213	204573	188	100												204543	1				204485	0.715665
N1:204754	chr01	204681	204827	+9:YAR050W;	1.0093	2	-1	36.77													204755	0.646476	204703	1
N1:204982	chr01	204909	205055	+10:YAR050W;	1.76407	2	100	12.021	204974	179	100												204991	1
N1:205236	chr01	205163	205309	+12:YAR050W;	1.6518	2	100	14.849	205246	233	100										205225	0.890356						205225	0.892968
N1:205618	chr01	205545	205691	+14:YAR050W;	1.49226	2	-1	18.385													205605	0.84928	205631	1				205605	0.876657
N1:205788	chr01	205715	205861	+15:YAR050W;	2.12913	3	100	20.502	205790	170	100										205755	0.852336	205791	1				205755	0.81367
N1:205987	chr01	205914	206060	+16:YAR050W;	1.32322	3	50	32.501	206016	118	100				205984	33	0						205951	1				206055	0.51643
N1:206298	chr01	206225	206371	+18:YAR050W;	2.25368	5	39.67	32.86				206235	2	79	206273	43	6	206305	4	34	206300	0.668522	206239	1				206305	0.718292
N1:206455	chr01	206382	206528	+19:YAR050W;	1.65611	3	100	34.269	206466	144	100										206445	0.734212	206399	1				206435	0.639673
N1:206624	chr01	206551	206697	+20:YAR050W;	2.60126	5	72.33	35.103	206695	77	100				206633	54	17	206610	8	100	206625	0.839769	206671	2	206667	11	67	206610	0.782625
N1:206913	chr01	206840	206986	+22:YAR050W;	3.50357	5	93	18.783	206892	86	100				206921	116	79	206907	7	100	206915	0.757099	206943	1				206915	0.762382
N1:207123	chr01	207050	207196	+23:YAR050W;	2.30718	4	79.5	24.893	207125	77	100				207079	96	59				207135	0.856208	207103	1	207103	7	1	207140	0.872652
N1:207298	chr01	207225	207371	+24:YAR050W;	3.01908	5	90	31.445	207302	68	100				207293	107	70	207295	6	100	207335	0.832692	207247	2	207308	21	100	207335	0.80331
N1:207477	chr01	207404	207550	+25:YAR050W;	1.76415	2	100	12.021	207468	96	100										207485	0.930005						207485	0.914352
N1:207682	chr01	207609	207755	+26:YAR050W;	1.52546	3	21	43.132							207611	58	21				207670	0.80554	207695	2				207660	0.811532
N1:207832	chr01	207759	207905	+27:YAR050W;	3.22503	4	58.5	13.175	207825	80	100				207816	54	17				207845	0.892685	207839	1				207845	0.876133
N1:207998	chr01	207925	208071	+28:YAR050W;	3.56665	4	50	9.743	207997	43	100				208002	19	0				208005	0.91842	207983	2				208005	0.952299
N1:208182	chr01	208109	208255	+29*:YAR050W;	1.79163	3	0	36.116							208174	34	0				208190	0.779024	208243	2				208195	0.864504
N1:208474	chr01	208401	208547		2.56896	5	56	30.078	208459	26	100	208482	1	61	208478	44	7				208415	0.925381	208427	2				208410	0.913108
N1:208781	chr01	208708	208854		2.01651	4	50.5	31.284							208731	37	1	208805	6	100	208765	0.946755	208783	2	208817	7	1	208760	0.949832
N1:208935	chr01	208862	209008		2.50939	3	50	12.858	208951	27	100				208931	23	0						208927	1
N1:209247	chr01	209174	209320		2.21246	4	50	32.989	209269	46	100				209310	32	0				209235	0.803315	209247	1				209230	0.816956
N1:209420	chr01	209347	209493		2.89547	3	45	5.568	209426	6	45										209415	0.873813	209419	2				209405	0.895249
N1:209791	chr01	209718	209864		3.08152	5	70	28.004	209799	51	100				209837	47	10	209789	6	100	209790	0.758746	209759	1
N1:210107	chr01	210034	210180		3.2213	5	73	24.733	210108	22	100				210148	56	19	210114	6	100	210105	0.966012	210079	1				210090	0.967218
N1:210257	chr01	210184	210330		2.32233	5	98.67	35.996	210257	57	100				210312	133	96	210323	7	100	210270	0.848594	210239	1	210284	13	100	210260	0.946839
N1:210464	chr01	210391	210537		2.85241	5	82.33	37.287	210462	36	100				210471	84	47	210458	9	100	210535	0.873069	210527	1	210452	20	100	210415	0.815015
N1:210684	chr01	210611	210757		3.04691	5	72.33	31.326	210689	28	100				210708	87	50	210624	5	67	210680	0.897721	210671	2
N1:210924	chr01	210851	210997		1.55859	3	50	41.605	210936	12	100				210912	5	0				210855	0.632272						210940	0.913258
N1:211107	chr01	211034	211180		2.35696	3	26	15.373	211103	6	45				211128	44	7				211100	0.933482						211105	0.930554
N1:211287	chr01	211214	211360		2.59001	3	100	11.504	211298	15	100										211275	0.955265	211287	2				211280	0.931279
N1:211450	chr01	211377	211523		2.42153	3	100	14.048	211463	48	100										211435	0.934063	211451	2				211440	0.825105
N1:211617	chr01	211544	211690		1.98618	2	-1	2.828													211615	0.951529	211619	1				211600	0.784467
N1:211786	chr01	211713	211859		2.7411	3	100	8.963	211775	29	100										211790	0.898519	211791	1				211760	0.71231
N1:211958	chr01	211885	212031		2.83546	3	100	7.024	211957	55	100										211965	0.907239	211951	1				211940	0.614556
N1:212157	chr01	212084	212230		2.22808	4	50	36.905	212183	35	100				212156	8	0				212150	0.851098	212095	2				212160	0.763689
N1:212350	chr01	212277	212423		1.10911	2	-1	26.87													212345	0.858188	212383	2				212370	0.855774
N1:212523	chr01	212450	212596		2.95718	3	100	3.512	212523	64	100										212520	0.911341	212527	1				212545	0.820494
N1:212688	chr01	212615	212761		1.96905	2	-1	4.243													212685	0.970541	212691	2				212700	0.75377
N1:212854	chr01	212781	212927		2.87447	3	100	6.11	212859	14	100										212855	0.980267	212847	2				212870	0.948462
N1:213050	chr01	212977	213123		2.87447	3	100	6.11	213051	30	100										213055	0.958049	213043	2				213060	0.951116
N1:213233	chr01	213160	213306		2.86929	3	100	6.245	213228	41	100										213240	0.95742	213231	2				213240	0.959755
N1:213392	chr01	213319	213465		2.96732	3	100	3.055	213389	45	100										213395	0.91501	213391	2				213395	0.851135
N1:213541	chr01	213468	213614		1.98618	2	100	2.828	213539	15	100												213543	2
N1:213692	chr01	213619	213765		3.36301	4	50	12.014	213708	32	100				213680	4	0				213695	0.820466	213687	1				213680	0.847748
N1:213870	chr01	213797	213943		2.7993	3	100	7.81	213866	38	100										213865	0.948292	213879	2				213860	0.9603
N1:214023	chr01	213950	214096		2.40312	3	23	14.572	214016	4	23										214020	0.947388	214043	2				214020	0.962272
N1:214227	chr01	214154	214300		2.86077	3	100	6.429	214223	39	100										214225	0.910864	214235	1				214230	0.876139
N1:214412	chr01	214339	214485		1.36532	3	100	33.561	214462	38	100										214425	0.95165	214395	1				214430	0.921822
N1:214713	chr01	214640	214786		1.99257	3	100	31.241	214767	23	100										214715	0.677354	214711	1				214660	0.796506
N1:214870	chr01	214797	214943		1.35426	2	-1	21.213													214885	0.792982	214855	2				214870	0.925968
N1:215126	chr01	215053	215199		1.70981	3	56	28.378	215115	7	56										215135	0.863847	215171	2				215150	0.888497
N1:215327	chr01	215254	215400		2.15145	3	0	19.088	215356	1	0										215320	0.910754	215327	2				215345	0.942353
N1:215495	chr01	215422	215568		1.65174	2	56	14.849	215506	7	56										215485	0.745837						215495	0.611256
N1:215663	chr01	215590	215736		2.86077	3	100	6.429	215655	47	100										215665	0.916965	215667	2				215665	0.882366
N1:215861	chr01	215788	215934		1.88827	3	100	30.616	215809	22	100										215855	0.926383	215867	1				215860	0.945349
N1:216052	chr01	215979	216125		1.96752	4	50	43.043	216048	23	100				216058	4	0				216115	0.907153	216011	2				216120	0.91754
N1:216315	chr01	216242	216388		2.91521	3	100	5	216310	35	100										216320	0.873902	216315	1				216320	0.895215
N1:216549	chr01	216476	216622		1.76435	3	100	41.581	216557	41	100										216540	0.640855	216619	2				216525	0.567957
N1:216717	chr01	216644	216790		2.01692	3	100	26.889	216718	46	100										216715	0.946548	216763	1				216705	0.91698
N1:216915	chr01	216842	216988		2.81362	3	100	7.506	216908	44	100										216915	0.814207	216923	1
N1:217086	chr01	217013	217159		1.95718	2	-1	4.95													217090	0.779874	217083	1
N1:217264	chr01	217191	217337		2.36283	3	100	15.308	217269	59	100										217270	0.920541	217243	1				217275	0.58032
N1:217461	chr01	217388	217534		1.28343	2	100	22.627	217477	15	100										217445	0.940552						217450	0.92636
N1:217634	chr01	217561	217707		1.62169	2	-1	15.556													217645	0.869305	217623	2				217650	0.848747
N1:217791	chr01	217718	217864		1.94825	3	100	33.724	217733	49	100										217795	0.901252	217787	2				217800	0.869116
N1:217966	chr01	217893	218039		2.95718	3	100	3.512	217966	47	100										217970	0.946218	217963	1				217975	0.970062
N1:218156	chr01	218083	218229		2.06419	3	100	22.368	218119	37	100										218160	0.953118	218155	1				218160	0.979781
N1:218321	chr01	218248	218394		2.8967	3	100	5.508	218324	38	100										218325	0.851738	218315	1				218320	0.877574
N1:218605	chr01	218532	218678		2.72901	3	100	9.165	218597	67	100										218615	0.963802	218603	1				218615	0.947615
N1:218780	chr01	218707	218853		1.28557	3	100	38.158	218839	65	100										218795	0.980083	218763	1				218800	0.973029
N1:219078	chr01	219005	219151		2.41516	3	100	14.189	219077	98	100										219095	0.737847	219067	2				219085	0.821965
N1:219261	chr01	219188	219334		1.95488	4	50	48.148	219265	60	100				219293	9	0				219250	0.932846	219195	2				219245	0.937532
N1:219440	chr01	219367	219513		2.15177	3	100	18.735	219431	53	100										219440	0.899248	219467	1				219430	0.887321
N1:219632	chr01	219559	219705		2.87195	4	50	22.292	219631	45	100				219641	4	0				219590	0.891305	219627	1				219580	0.887029
N1:219796	chr01	219723	219869		1.73809	2	-1	12.728													219805	0.854121	219787	1				219755	0.702423
N1:219950	chr01	219877	220023	-1:YAR064W;	2.93522	3	100	4.359	219948	25	100										219955	0.772404	219947	1
N1:220138	chr01	220065	220211	+1:YAR064W;	2.19482	3	100	18.358	220144	33	100										220110	0.967624	220139	2				220095	0.954516
N1:220306	chr01	220233	220379	+2:YAR064W;	1.62938	3	6	32.517	220359	3	12				220317	19	0				220295	0.827012						220290	0.750739
N1:220516	chr01	220443	220589	+3:YAR064W;	1.97145	3	100	34.196	220513	30	100										220575	0.74183	220519	1				220570	0.840185
N1:220684	chr01	220611	220757	-1:YAR066W; +4*:YAR064W;	2.91348	3	50	5.033	220689	44	100				220685	8	0						220679	1				220730	0.662179
N1:220840	chr01	220767	220913	0:YAR066W;	2.01272	3	0	26.633							220843	7	0				220795	0.627	220839	1
N1:221141	chr01	221068	221214	+2:YAR066W;	1.8734	3	100	22.03	221139	37	100										221115	0.792878	221159	1				221125	0.743464
N1:221335	chr01	221262	221408	+3:YAR066W;	1.73323	3	100	24.542	221352	24	100										221330	0.796349	221303	2				221330	0.716448
N1:221487	chr01	221414	221560	+4:YAR066W;	1.79454	3	0	52.865							221479	1	0				221495	0.7793	221431	2				221495	0.844182
N1:221809	chr01	221736	221882	+6*:YAR066W;	2.03777	3	100	23.288	221804	54	100										221810	0.904769	221847	2				221810	0.862046
N1:221978	chr01	221905	222051		2.31478	3	0	15.631							221979	3	0				221960	0.688757	221991	1				221955	0.59689
N1:222147	chr01	222074	222220	-1:YAR068W;	2.96402	3	100	3.215	222146	44	100										222145	0.97371	222151	1				222140	0.952893
N1:222311	chr01	222238	222384	+1:YAR068W;	3.75716	4	50	7.042	222309	49	100				222303	14	0				222320	0.959179	222311	1				222315	0.968801
N1:222504	chr01	222431	222577	+2:YAR068W;	2.19289	4	50	27.109	222481	51	100				222516	3	0				222505	0.869505	222455	2				222505	0.724742
N1:222820	chr01	222747	222893	+4:YAR068W;	2.07557	3	100	21.572	222821	42	100										222815	0.958046	222855	1				222810	0.936667
N1:223043	chr01	222970	223116	+5*:YAR068W;	1.83752	3	50	39.879	223036	13	100				223050	15	0				222975	0.709881						222970	0.653083
N1:223335	chr01	223262	223408		1.91513	3	100	24.826	223330	39	100										223295	0.913879	223343	1				223300	0.774619
N1:223654	chr01	223581	223727		3.46134	5	55.67	18.439	223688	20	100				223647	70	33	223649	4	34	223675	0.708534	223651	2				223670	0.536717
N1:223892	chr01	223819	223965		2.98106	3	100	2.309	223891	48	100										223895	0.870118	223891	2				223900	0.891486
N1:224083	chr01	224010	224156		2.95027	3	100	3.786	224081	27	100										224080	0.894475	224087	2				224085	0.893779
N1:224252	chr01	224179	224325		2.83719	3	100	7	224252	50	100										224245	0.916134	224259	1				224245	0.919683
N1:224423	chr01	224350	224496		2.05619	3	100	23.431	224462	39	100										224420	0.958087	224423	1				224420	0.94826
N1:224746	chr01	224673	224819		1.96906	2	0	4.243							224749	34	0						224743	1
N1:224931	chr01	224858	225004		2.44714	3	100	13.892	224950	15	100										224925	0.980916	224927	2				224925	0.979193
N1:225191	chr01	225118	225264	-1:YAR071W;	2.35383	3	100	15.308	225193	35	100										225170	0.828055	225199	2				225185	0.737727
N1:225369	chr01	225296	225442	+1:YAR071W;	2.8967	3	100	5.508	225366	21	100										225365	0.801164	225375	2				225370	0.690359
N1:225526	chr01	225453	225599	+2:YAR071W;	2.81189	3	100	7.55	225534	26	100										225525	0.869022	225519	1				225540	0.806851
N1:225676	chr01	225603	225749	+3:YAR071W;	2.86114	4	50	23.101	225720	44	100				225667	11	0				225680	0.771899	225679	1				225715	0.734211
N1:225874	chr01	225801	225947	+4:YAR071W;	1.74915	3	100	30.79	225883	49	100										225865	0.866806	225823	2				225880	0.668425
N1:226052	chr01	225979	226125	+5:YAR071W;	1.77652	3	100	26.951	226042	36	100										226060	0.965342	226095	1				226060	0.96375
N1:226242	chr01	226169	226315	+6:YAR071W;	2.35218	3	100	15.044	226242	23	100										226225	0.863298	226255	1				226230	0.90295
N1:226405	chr01	226332	226478	+7:YAR071W;	1.17946	2	-1	24.749													226380	0.62764	226415	1
N1:226556	chr01	226483	226629	+8:YAR071W;	2.34538	4	50	39.737	226628	53	100				226564	9	0				226535	0.861605	226559	2				226535	0.796485
N1:226812	chr01	226739	226885	+10:YAR071W;	2.68297	5	66.67	30.312	226777	52	100				226801	33	0	226859	6	100	226825	0.786161	226815	2				226800	0.763716
N1:227061	chr01	226988	227134	+12*:YAR071W;	4.14317	6	100	26.536	227040	15	100	227070	7	100	227070	224	100	227000	7	100	227060	0.912786	227055	2	227062	10	50	227050	0.886738
N1:227228	chr01	227155	227301		4.87301	5	99.25	4.324	227229	17	100	227230	3	97	227222	185	100	227233	22	100	227225	0.933983			227244	22	100	227205	0.88864
N1:227380	chr01	227307	227453		1	1	100	0							227380	137	100											227370	0.721867
N1:227531	chr01	227458	227604		5.36939	6	75.75	8.981	227531	21	100	227522	9	100	227545	40	3	227539	12	100	227530	0.936501	227523	2	227511	30	100	227535	0.916867
N1:227702	chr01	227629	227775		4.84539	5	72	4.775	227706	15	100				227701	53	16	227703	7	100	227695	0.671808	227707	2	227757	14	100	227710	0.633715
N1:227856	chr01	227783	227929		2.89539	3	100	5.568	227862	36	100										227855	0.916891	227851	1				227870	0.796939
N1:228017	chr01	227944	228090		4.79652	5	69.67	5.495	228024	48	100				228021	46	9	228013	8	100	228015	0.923907	228011	1	228015	19	100	228015	0.888382
N1:228182	chr01	228109	228255		2.52033	4	50	29.691	228196	39	100				228238	6	0				228180	0.753202	228171	1
N1:228331	chr01	228258	228404		1	1	-2	0															228331	1
N1:228504	chr01	228431	228577		3.53241	4	50	9.95	228511	39	100				228512	17	0				228500	0.878448	228491	1				228485	0.844235
N1:228669	chr01	228596	228742		3.3795	4	100	12.069	228669	49	100	228670	4	100							228680	0.894946	228651	1				228680	0.792795
N1:229044	chr01	228971	229117		2.78591	3	100	8.083	229045	72	100										229035	0.880415	229051	2
N1:229323	chr01	229250	229396		3.23394	4	79	13.574				229340	4	100	229321	95	58				229325	0.862914	229307	2				229315	0.771168
N1:229574	chr01	229501	229647		3.25275	5	66	19.604	229600	15	100	229580	3	97	229559	37	1				229550	0.896163	229579	2	229585	9	34	229550	0.921948
N1:229808	chr01	229735	229881		3.1055	4	21.5	16.299							229837	79	42	229806	3	1	229800	0.67699	229811	1				229825	0.767127
N1:229980	chr01	229907	230053		2.24428	4	65	25.565	229946	17	100				230007	67	30				229985	0.855453	229971	1	229914	8	17	229995	0.900069
N1:230156	chr01	230083	230229		1.98785	3	0	20.664	230129	1	0										230170	0.927369	230154	2				230170	0.953165
N2:255	chr02	182	328	+17:YBL113C;	1.17946	2	-1	24.749													280	0.808251	245	1				280	0.834037
N2:415	chr02	342	488	+16:YBL113C;	3.78129	4	70.5	6.652	418	543	100				414	78	41				420	0.681998	405	1				425	0.567541
N2:589	chr02	516	662	+15:YBL113C;	2.23588	3	100	17.214	598	390	100										590	0.812078	565	1				580	0.810284
N2:901	chr02	828	974	+13:YBL113C;	1.56507	3	100	28.572	942	341	100										910	0.753818	885	1				915	0.750789
N2:1150	chr02	1077	1223	+11:YBL113C;	2.46345	4	50	29.783	1136	387	100				1163	20	0				1150	0.874012	1205	1				1145	0.862121
N2:1333	chr02	1260	1406	+10:YBL113C;	2.05769	3	50	20.817	1335	245	100				1325	3	0						1365	1
N2:1564	chr02	1491	1637	+9:YBL113C;	1.05627	2	100	29.698	1567	1360	100												1525	1
N2:1853	chr02	1780	1926	+7:YBL113C;	2.32961	4	50	30.854	1801	1516	100				1851	15	0				1875	0.896602	1845	1				1875	0.896928
N2:2110	chr02	2037	2183	+5:YBL113C;	2.106	3	50	20.033	2109	1199	100				2079	8	0						2117	2
N2:2264	chr02	2191	2337	+4:YBL113C;	1.05859	3	100	49.166	2303	1350	100										2205	0.667454	2261	1				2210	0.690396
N2:2471	chr02	2398	2544	+4*:YBL112C; +3:YBL113C;	1.89218	3	100	29.484	2477	428	100										2465	0.961732	2421	1				2465	0.962513
N2:2733	chr02	2660	2806	+2:YBL112C; +1:YBL113C; +15*:YBL111C;	2.05769	3	100	20.817	2735	293	100										2765	0.953488	2725	2				2765	0.941864
N2:2945	chr02	2872	3018	+1:YBL112C; -1:YBL113C; +14:YBL111C;	1.89718	2	100	7.778	2951	481	100										2940	0.909913						2935	0.898053
N2:3095	chr02	3022	3168	0:YBL112C; +13:YBL111C;	1.00055	2	-1	46.669													3095	0.649904	3029	1				3100	0.736061
N2:3266	chr02	3193	3339	-1:YBL112C; +12:YBL111C;	2.0093	3	100	29.738	3266	581	100										3265	0.957983	3317	1				3270	0.9634
N2:3449	chr02	3376	3522	+11:YBL111C;	2.20234	3	100	18.475	3445	408	100										3445	0.758781	3477	1				3450	0.820742
N2:3623	chr02	3550	3696	+10:YBL111C;	2.59158	3	100	11.533	3620	530	100										3615	0.954529	3637	1				3610	0.927065
N2:3787	chr02	3714	3860	+9:YBL111C;	2.44004	3	100	13.868	3789	519	100										3770	0.838681	3797	1				3765	0.857568
N2:4071	chr02	3998	4144	+7:YBL111C;	2.3795	3	100	14.731	4060	259	100										4070	0.926959	4089	1				4070	0.868319
N2:4227	chr02	4154	4300	+6:YBL111C;	1.85915	3	100	37.233	4290	285	100										4220	0.510344	4233	2
N2:4374	chr02	4301	4447	+5:YBL111C;	1.0562	2	-1	29.698													4335	0.575873	4377	1				4335	0.739431
N2:4532	chr02	4459	4605	+4:YBL111C;	2.44565	3	100	13.748	4548	399	100										4530	0.927101	4521	2				4530	0.927579
N2:4709	chr02	4636	4782	+3:YBL111C;	1.93254	3	100	52.424	4714	321	100										4705	0.850848	4649	2				4690	0.945475
N2:4905	chr02	4832	4978	+2:YBL111C;	2.09236	3	100	21.455	4909	298	100										4870	0.910937	4905	2				4865	0.961927
N2:5222	chr02	5149	5295	-1:YBL111C;	1.83919	3	100	52.596	5229	321	100										5215	0.568239	5161	2				5185	0.564974
N2:5409	chr02	5336	5482		2.59158	3	100	11.533	5412	376	100										5395	0.88953	5417	2				5385	0.877326
N2:5565	chr02	5492	5638		1	1	-2	0													5565	0.932795						5560	0.917434
N2:5761	chr02	5688	5834		1.0785	2	100	28.284	5765	30	100										5725	0.509949						5720	0.615771
N2:5938	chr02	5865	6011		1.97768	2	100	3.536							5940	161	100				5935	0.668647						5935	0.733458
N2:6181	chr02	6108	6254		2.58407	4	55.5	29.275	6177	230	100				6237	48	11				6195	0.840179	6173	1				6200	0.809399
N2:6431	chr02	6358	6504		3.67569	4	50	8.18	6429	368	100				6440	22	0				6435	0.95734	6421	2				6440	0.961003
N2:6670	chr02	6597	6743		2.17667	3	51	17.521							6654	88	51				6670	0.946701	6689	2				6675	0.932165
N2:6838	chr02	6765	6911		2.76361	4	50	26.64	6828	83	100				6889	26	0				6840	0.955538	6845	2				6835	0.958716
N2:6993	chr02	6920	7066		2.34445	3	67	15.62	6987	8	67										7015	0.77157	6989	1				7005	0.617467
N2:7148	chr02	7075	7221		2.99095	4	50	23.95	7144	49	100				7149	16	0				7195	0.603271	7149	1	7177	12	83	7220	0.520368
N2:7394	chr02	7321	7467	+3*:YBL108C-A;	3.28204	4	50	13.793	7389	111	100				7418	5	0				7395	0.986694	7389	2				7400	0.988155
N2:7696	chr02	7623	7769	+1:YBL108C-A;	2.61514	3	100	11.15	7693	348	100										7710	0.875282	7689	1				7725	0.830367
N2:7880	chr02	7807	7953	0:YBL108C-A;	2.14501	3	100	19.732	7881	237	100										7885	0.918866	7849	1				7890	0.834314
N2:8192	chr02	8119	8265		2.98963	3	100	1.732	8193	115	100										8190	0.973099	8193	2				8175	0.971751
N2:8466	chr02	8393	8539		4.44895	6	100	15.484	8481	24	100	8442	6	100	8482	212	100	8468	15	100	8455	0.952376	8461	2	8424	9	34	8470	0.960844
N2:8636	chr02	8563	8709		3.24506	6	81	38.985	8629	12	100	8698	4	100	8647	94	57	8579	5	67	8620	0.849176	8645	1				8660	0.758407
N2:8788	chr02	8715	8861		3.76321	4	53	6.952	8782	5	34				8798	109	72				8785	0.93181	8789	2	8803	11	67	8795	0.749224
N2:8941	chr02	8868	9014		3.77669	5	76	16.652	8970	8	67	8924	1	61	8947	233	100				8940	0.908958	8941	2	8927	11	67	8940	0.865518
N2:9106	chr02	9033	9179		2.83372	4	51	16.623				9092	1	61	9126	78	41				9095	0.616103	9117	1				9100	0.600145
N2:9277	chr02	9204	9350		1.00294	2	100	41.012	9219	249	100												9277	1
N2:9426	chr02	9353	9499		2.95814	5	99	27.309	9374	116	100	9430	3	97	9428	202	100				9380	0.744203	9421	2				9360	0.75331
N2:9625	chr02	9552	9698		2.95929	5	34.67	21.824	9647	2	1	9602	7	100	9630	40	3				9625	0.830644	9593	2				9635	0.862403
N2:9793	chr02	9720	9866	+6*:YBL107C;	5.07063	6	93.5	10.944	9798	17	100	9784	6	100	9780	111	74	9787	14	100	9805	0.983776	9805	2	9788	23	100	9810	0.981623
N2:9977	chr02	9904	10050	+5:YBL107C;	5.02849	6	100	11.652	9975	23	100	9960	6	100	9986	137	100	9977	25	100	9970	0.947406	9993	2	9972	38	100	9975	0.942854
N2:10136	chr02	10063	10209	+4:YBL107C;	5.18693	6	100	10.863	10128	25	100	10137	11	100	10139	168	100	10156	7	100	10125	0.931986	10137	2	10115	11	67	10125	0.915665
N2:10286	chr02	10213	10359	+3:YBL107C;	2.93048	4	100	30.232							10346	161	100	10287	7	100	10290	0.925629	10281	1	10287	14	100	10290	0.934266
N2:10503	chr02	10430	10576	+22*:YBL106C; +2:YBL107C;	5.20551	6	100	10.483	10498	19	100	10507	8	100	10500	203	100	10507	10	100	10520	0.971779	10489	1	10506	29	100	10515	0.964395
N2:10765	chr02	10692	10838	+20:YBL106C; -1:YBL107C;	5.0826	6	86.5	10.926	10756	8	67	10768	2	79	10752	140	100	10778	8	100	10760	0.95118	10777	2	10768	22	100	10765	0.949838
N2:10941	chr02	10868	11014	+19:YBL106C;	4.94046	6	99.25	12.011	10953	30	100	10930	3	97	10954	169	100	10924	10	100	10940	0.947901	10941	2	10924	19	100	10935	0.951875
N2:11109	chr02	11036	11182	+18:YBL106C;	4.45451	5	100	9.257				11110	16	100	11115	289	100	11098	10	100	11120	0.953587	11101	1	11097	12	83	11120	0.95514
N2:11296	chr02	11223	11369	+17:YBL106C;	4.9528	6	100	12.211	11300	17	100	11317	7	100	11305	198	100	11288	11	100	11290	0.966635	11285	2	11298	13	100	11295	0.975432
N2:11454	chr02	11381	11527	+16:YBL106C;	3.52353	6	84.75	23.056	11465	12	100	11480	5	100	11453	76	39	11417	11	100	11450	0.900544	11429	1	11399	17	100	11455	0.833536
N2:11635	chr02	11562	11708	+15:YBL106C;	3.59558	6	100	24.417	11631	21	100	11641	8	100	11635	211	100	11591	6	100	11660	0.911099	11609	1	11584	22	100	11660	0.918772
N2:11963	chr02	11890	12036	+13:YBL106C;	2.38001	6	100	48.525	11961	36	100	11984	8	100	11893	221	100	11955	8	100	12030	0.872219	11917	2	11952	16	100	12025	0.889163
N2:12264	chr02	12191	12337	+11:YBL106C;	2.05867	4	100	32.541	12258	13	100							12268	7	100	12300	0.923186	12221	1	12289	24	100	12290	0.930805
N2:12492	chr02	12419	12565	+10:YBL106C;	3.76212	6	93.75	19.333	12469	10	89	12510	8	100	12495	123	86	12485	12	100	12465	0.926729	12509	1	12478	11	67	12460	0.934147
N2:12642	chr02	12569	12715	+9:YBL106C;	2.02195	3	83.5	20.207							12644	166	100	12629	5	67			12669	1	12609	12	83	12625	0.512599
N2:12806	chr02	12733	12879	+8:YBL106C;	3.29121	5	78	26.329	12783	28	100	12803	14	100				12855	4	34	12810	0.608593	12813	2	12785	20	100	12795	0.538339
N2:12959	chr02	12886	13032	+7:YBL106C;	4.47337	6	85	21.794	12962	18	100	13006	6	100	12965	77	40	12962	9	100	12955	0.86296	12941	2	12958	16	100	12955	0.91464
N2:13115	chr02	13042	13188	+6:YBL106C;	3.92696	5	92.67	20.921	13113	16	100				13120	115	78	13117	9	100	13110	0.52286	13069	2	13121	18	100	13110	0.639233
N2:13316	chr02	13243	13389	+5:YBL106C;	2.28195	4	81.67	22.869	13292	9	78	13277	6	100				13320	5	67			13325	2
N2:13483	chr02	13410	13556	+4:YBL106C;	4.42179	6	100	24.899	13495	21	100	13486	10	100	13479	152	100	13427	14	100	13455	0.742321	13469	1	13470	19	100	13435	0.816916
N2:13690	chr02	13617	13763	+3:YBL106C;	2.67956	6	96	32.365	13755	13	100	13693	5	100	13731	121	84	13675	7	100	13695	0.871967	13745	2	13672	14	100	13695	0.892711
N2:13875	chr02	13802	13948	+2:YBL106C;	1.05996	3	67	48.125										13819	5	67	13915	0.910631	13873	2				13895	0.863473
N2:14179	chr02	14106	14252	0:YBL106C; +23*:YBL105C;	2.3795	3	34	14.731	14190	5	34										14180	0.841374	14161	2	14132	18	100	14190	0.860669
N2:14349	chr02	14276	14422	-1:YBL106C; +22:YBL105C;	5.61507	6	100	7.09	14351	14	100	14356	6	100	14351	197	100	14348	17	100	14335	0.930434	14349	1	14319	13	100	14345	0.925995
N2:14510	chr02	14437	14583	+21:YBL105C;	3.58911	4	98.5	9.327							14507	134	97	14522	7	100	14500	0.859082	14513	1	14517	12	83	14510	0.833065
N2:14658	chr02	14585	14731	+20:YBL105C;	3.20299	6	100	37.468	14635	24	100	14669	7	100	14725	149	100	14724	13	100	14660	0.933597	14657	2	14683	20	100	14665	0.89011
N2:14919	chr02	14846	14992	+18:YBL105C;	2.70976	5	100	26.048	14958	13	100	14890	8	100	14919	225	100				14940	0.831739	14913	2	14864	11	67	14935	0.693552
N2:15149	chr02	15076	15222	+17:YBL105C;	2.10616	4	35.5	42.492	15150	3	12				15153	96	59				15115	0.885838	15217	1				15110	0.90391
N2:15339	chr02	15266	15412	+16:YBL105C;	4.32624	6	94.5	20.136	15346	14	100	15335	3	97	15342	118	81	15339	7	100	15315	0.938004	15377	1				15315	0.886211
N2:15540	chr02	15467	15613	+15:YBL105C;	4.20649	5	83.33	11.696	15547	10	89				15537	98	61	15556	6	100	15525	0.586546	15537	1	15537	24	100	15525	0.676008
N2:15700	chr02	15627	15773	+14:YBL105C;	3.20409	6	97.25	31.07	15725	10	89	15690	5	100	15704	150	100	15659	11	100	15750	0.892441	15697	1	15691	12	83	15755	0.717796
N2:15859	chr02	15786	15932	+13:YBL105C;	2.0045	3	68.5	29.195	15909	14	100				15860	74	37						15857	1	15857	13	100
N2:16020	chr02	15947	16093	+12:YBL105C;	2.0329	4	77.5	27.767				16068	5	100	16065	92	55				16020	0.888741	16017	1				16020	0.799194
N2:16193	chr02	16120	16266	+11:YBL105C;	2.71202	6	93.25	31.265	16199	16	100	16233	8	100	16247	110	73	16166	9	100	16205	0.825869	16177	1	16120	9	34	16205	0.743495
N2:16504	chr02	16431	16577	+9:YBL105C;	4.04299	5	57.33	12.973				16514	6	100	16493	75	38	16524	4	34	16500	0.916418	16497	1				16500	0.878259
N2:16941	chr02	16868	17014	+7:YBL105C;	3.61913	4	100	8.981							16950	198	100	16929	8	100	16940	0.895378	16945	1				16935	0.906087
N2:17101	chr02	17028	17174	+6:YBL105C;	4.7967	6	100	17.317	17061	17	100	17101	7	100	17103	153	100	17106	11	100	17090	0.95373	17105	1	17035	24	100	17085	0.952003
N2:17258	chr02	17185	17331	+5:YBL105C;	2.93374	4	100	20.516	17220	22	100							17267	11	100	17255	0.951038	17257	2	17243	34	100	17250	0.970789
N2:17569	chr02	17496	17642	+3:YBL105C;	4.69505	6	92	22.833	17566	13	100	17569	4	100	17570	105	68	17623	7	100	17580	0.521111	17561	2	17570	11	67	17565	0.517099
N2:17725	chr02	17652	17798	+2:YBL105C;	4.7012	5	100	6.76	17718	15	100				17728	372	100	17722	6	100	17735	0.961435	17721	2	17726	24	100	17730	0.959543
N2:17902	chr02	17829	17975	+1:YBL105C;	5.50726	6	97	8.4	17902	17	100	17900	17	100	17900	125	88	17900	17	100	17920	0.777412	17897	2	17905	27	100	17925	0.832558
N2:18189	chr02	18116	18262	-1:YBL105C;	5.65222	6	100	6.481	18190	20	100	18181	10	100	18185	221	100	18196	8	100	18185	0.948607	18197	2	18198	13	100	18190	0.943142
N2:18350	chr02	18277	18423		5.54682	6	94	7.688	18352	23	100	18346	12	100	18364	113	76	18350	10	100	18350	0.933088	18341	1	18343	16	100	18355	0.922891
N2:18528	chr02	18455	18601	+17*:YBL104C;	3.83805	6	97.25	18.313	18550	16	100	18508	7	100	18548	126	89	18512	12	100	18520	0.914584	18537	1	18508	27	100	18520	0.907573
N2:18705	chr02	18632	18778	+16:YBL104C;	3.90847	5	89	14.56				18680	13	100	18715	257	100	18703	5	67	18715	0.975617	18697	1	18695	11	67	18715	0.96265
N2:18876	chr02	18803	18949	+15:YBL104C;	4.94681	5	89	2.775	18874	20	100	18875	17	100				18873	5	67	18880	0.917801	18877	1	18873	25	100	18875	0.904424
N2:19034	chr02	18961	19107	+14:YBL104C;	3.98664	5	96.67	13.221				19022	6	100	19018	127	90	19040	12	100	19050	0.931473	19037	1	19093	21	100	19050	0.887321
N2:19188	chr02	19115	19261	+13:YBL104C;	3.12299	5	86.33	25.758	19166	19	100				19199	96	59	19194	8	100	19235	0.925461	19181	2	19178	23	100	19240	0.855892
N2:19407	chr02	19334	19480	+12:YBL104C;	2.70143	6	92.5	33.798	19351	12	100	19387	8	100	19355	107	70	19409	9	100	19410	0.916403	19437	2	19418	24	100	19410	0.951985
N2:19619	chr02	19546	19692	+11:YBL104C;	2.15575	5	96.33	36.824	19587	10	89				19617	156	100	19661	16	100	19625	0.878695	19565	2	19598	32	100	19620	0.914571
N2:19831	chr02	19758	19904	+10:YBL104C;	2.37851	4	100	31.739	19775	15	100							19850	6	100	19830	0.868897	19821	2	19786	16	100	19830	0.814722
N2:19980	chr02	19907	20053	+9:YBL104C;	3.05273	5	87	25.652	19931	12	100	19937	1	61	19981	180	100				19980	0.887053	19981	1	19922	22	100	19980	0.849873
N2:20142	chr02	20069	20215	+8:YBL104C;	2.74307	4	83.5	23.072	20100	8	67				20154	182	100				20135	0.831086	20141	1	20113	12	83	20130	0.867421
N2:20294	chr02	20221	20367	+7:YBL104C;	3.60154	4	100	9.274				20298	10	100				20293	10	100	20280	0.824022	20301	1	20276	23	100	20275	0.837879
N2:20448	chr02	20375	20521	+6:YBL104C;	5.18461	6	100	11.286	20425	23	100	20453	5	100	20455	216	100	20454	7	100	20445	0.921564	20445	2	20458	11	67	20440	0.943228
N2:20613	chr02	20540	20686	+5:YBL104C;	5.88633	6	100	3.619	20614	14	100	20607	10	100	20614	325	100	20616	7	100	20615	0.903628	20609	1	20615	21	100	20615	0.923672
N2:20769	chr02	20696	20842	+4:YBL104C;	3.02151	4	73	14.989				20778	2	79				20785	5	67	20760	0.893872	20753	2				20760	0.842619
N2:20925	chr02	20852	20998	+3:YBL104C;	3.76291	5	100	15.255	20912	16	100				20916	138	100	20937	7	100	20925	0.97536	20949	2	20912	14	100	20925	0.948793
N2:21084	chr02	21011	21157	+2:YBL104C;	5.63163	6	83.25	6.706	21082	12	100	21078	4	100	21094	103	66	21084	5	67	21090	0.92232	21077	2	21082	22	100	21090	0.916268
N2:21258	chr02	21185	21331	+1:YBL104C;	5.3458	6	100	9.416	21246	11	100	21255	9	100	21263	196	100	21274	10	100	21255	0.841957	21257	2	21250	27	100	21255	0.868786
N2:21498	chr02	21425	21571	-1:YBL104C;	3.93051	6	94.5	18.577	21479	9	78	21524	5	100	21522	471	100	21502	9	100	21485	0.964067	21497	2	21518	18	100	21490	0.959416
N2:21679	chr02	21606	21752		2.85047	4	80.5	24.226				21680	1	61	21684	199	100				21670	0.960387	21725	2				21675	0.940155
N2:21855	chr02	21782	21928	+12*:YBL103C;	2.93522	3	100	4.359							21852	220	100				21860	0.938339	21853	2				21850	0.923702
N2:22005	chr02	21932	22078	+11:YBL103C;	3.49926	4	67.33	10.34	21999	4	23	21995	2	79	22018	254	100						22009	2	22037	15	100	22065	0.656422
N2:22210	chr02	22137	22283	+10:YBL103C;	2.83693	5	91.75	42.886	22216	16	100	22180	4	100	22220	207	100	22200	5	67			22137	2	22236	12	83
N2:22452	chr02	22379	22525	+9:YBL103C;	3.09789	6	87.5	26.788	22400	14	100	22402	1	61	22421	126	89	22450	6	100	22460	0.65422	22453	1	22417	15	100	22460	0.678559
N2:22608	chr02	22535	22681	+8:YBL103C;	3.47465	5	83	19.609	22576	15	100	22603	3	97	22603	89	52				22630	0.791696	22613	1	22559	9	34	22620	0.503619
N2:22771	chr02	22698	22844	+7:YBL103C;	1.04741	2	100	30.406										22730	9	100			22773	1	22727	13	100
N2:22926	chr02	22853	22999	+6:YBL103C;	4.9547	6	100	15.188	22918	14	100	22891	5	100	22929	203	100	22927	8	100	22930	0.93212	22929	2	22904	10	50	22925	0.939529
N2:23084	chr02	23011	23157	+5:YBL103C;	4.61996	5	98	7.791	23083	18	100				23084	131	94	23084	10	100	23095	0.958927	23073	1	23084	16	100	23090	0.959213
N2:23247	chr02	23174	23320	+4:YBL103C;	4.57302	5	100	8.198	23242	26	100	23252	7	100	23240	174	100				23260	0.935978	23245	2	23239	17	100	23255	0.903523
N2:23410	chr02	23337	23483	+3:YBL103C;	5.93176	6	100	2.805	23407	21	100	23415	20	100	23409	152	100	23412	9	100	23410	0.853407	23409	2	23406	19	100	23405	0.82997
N2:23563	chr02	23490	23636	+2:YBL103C;	3.97415	4	79.5	2.217				23564	1	61	23564	135	98				23560	0.875463	23565	2	23566	10	50	23555	0.898709
N2:23746	chr02	23673	23819	-1:YBL102W; +1:YBL103C;	5.96573	6	100	2	23745	17	100	23746	14	100	23745	173	100	23750	24	100	23745	0.96884	23745	2	23742	41	100	23740	0.961765
N2:24196	chr02	24123	24269	+2:YBL102W;	4.78376	6	89.5	15.039	24201	24	100	24183	7	100	24202	95	58	24164	8	100	24200	0.984885	24197	1	24198	14	100	24200	0.980264
N2:24353	chr02	24280	24426	+3:YBL102W;	2.92853	3	100	4.583	24354	17	100	24348	12	100									24357	1	24364	10	50
N2:24516	chr02	24443	24589	+4:YBL102W;	4.5358	5	85.33	8.786	24507	20	100	24531	8	100	24514	93	56				24515	0.952083	24517	1	24565	13	100	24520	0.934263
N2:24686	chr02	24613	24759	+5:YBL102W;	5.00356	6	100	14.648	24684	16	100	24682	19	100	24720	657	100	24690	10	100	24690	0.930951	24681	2	24687	24	100	24690	0.923158
N2:24857	chr02	24784	24930	+6*:YBL102W;	2.02929	3	67	20.298										24869	5	67	24855	0.709067	24829	2				24865	0.61069
N2:25023	chr02	24950	25096	+22*:YBL101C;	3.92152	6	93	30.38	25033	20	100	25035	14	100	25026	109	72	25010	15	100	25090	0.57384	25005	2	25033	17	100	25095	0.629073
N2:25182	chr02	25109	25255	+21:YBL101C;	3.07559	6	100	37.356	25190	18	100	25205	20	100	25174	148	100	25173	6	100	25245	0.815081	25133	2	25187	13	100	25250	0.844483
N2:25382	chr02	25309	25455	+20:YBL101C;	4.7284	5	100	6.348	25379	20	100	25377	18	100	25378	430	100				25390	0.821163	25389	2				25395	0.780156
N2:25538	chr02	25465	25611	+19:YBL101C;	3.60896	5	91.67	16.223				25547	15	100	25557	112	75	25525	8	100	25540	0.668585	25517	2				25540	0.626475
N2:25705	chr02	25632	25778	+18:YBL101C;	2.87442	5	100	25.764				25704	6	100	25709	152	100	25729	11	100	25685	0.73565	25661	1	25673	13	100	25675	0.732149
N2:25992	chr02	25919	26065	+16:YBL101C;	4.71015	5	100	6.693	25996	14	100	25997	11	100	25989	148	100				25995	0.950069	25981	1				25985	0.949869
N2:26202	chr02	26129	26275	+15:YBL101C;	3.49503	6	99.25	33.963	26199	22	100	26218	3	97	26203	212	100	26193	10	100	26265	0.646334	26269	1	26204	16	100
N2:26442	chr02	26369	26515	+14:YBL101C;	3.37357	5	78	18.147	26426	11	100				26462	179	100	26443	4	34	26450	0.914023	26417	2				26440	0.839407
N2:26624	chr02	26551	26697	+13:YBL101C;	2.00667	4	50.5	32.623	26621	5	34							26594	5	67	26635	0.795337	26561	1	26674	13	100	26640	0.572806
N2:26886	chr02	26813	26959	+11:YBL101C;	2.12311	4	77	32.305							26889	124	87	26928	5	67	26885	0.951257	26849	1	26953	19	100	26885	0.953022
N2:27058	chr02	26985	27131	+10:YBL101C;	2.5689	5	96.33	27.208	27014	10	89	27060	4	100				27045	10	100	27070	0.87686	27009	1	27024	17	100	27075	0.833336
N2:27334	chr02	27261	27407	+8:YBL101C;	3.91896	5	83.75	14.464	27346	16	100	27330	2	79	27344	126	89	27310	5	67			27329	1	27300	16	100
N2:27502	chr02	27429	27575	+7:YBL101C;	4.15018	5	99	11.929	27493	19	100	27503	4	100	27518	134	97				27510	0.704927	27489	1				27515	0.671911
N2:27668	chr02	27595	27741	+6:YBL101C;	2.35532	5	80	30.517	27659	21	100	27712	4	100	27693	77	40				27670	0.723951	27633	2	27615	15	100	27665	0.604778
N2:27873	chr02	27800	27946	+5:YBL101C;	3.18551	5	64	27.664	27817	8	67	27870	3	97	27876	65	28				27855	0.953504	27889	2				27850	0.938442
N2:28033	chr02	27960	28106	+4:YBL101C;	2.99644	4	100	21.093	27992	20	100	28038	12	100							28030	0.880089	28033	1	28015	7	1	28020	0.885488
N2:28204	chr02	28131	28277	+3:YBL101C; -1:YBL100W-C;	4.55748	6	100	16.364	28216	18	100	28208	14	100	28171	157	100	28201	8	100	28190	0.866443	28209	1	28219	15	100	28190	0.887458
N2:28375	chr02	28302	28448	+2:YBL101C; +1:YBL100W-C;	4.58932	6	99.25	14.963	28371	22	100	28387	4	100	28354	134	97	28397	8	100	28375	0.902826	28369	1	28388	14	100	28380	0.931198
N2:28586	chr02	28513	28659	+1:YBL101C; +2*:YBL100W-C;	4.98534	6	100	15.398	28590	23	100	28580	16	100	28550	227	100	28589	9	100	28585	0.959832	28589	2	28616	29	100	28590	0.868162
N2:28789	chr02	28716	28862	-1:YBL101C;	2.29941	4	100	33.33	28785	15	100				28784	189	100				28855	0.685174	28813	1				28755	0.829112
N2:29122	chr02	29049	29195		3.68971	4	100	8.124	29118	33	100	29118	5	100							29135	0.957089	29121	2				29130	0.96203
N2:29279	chr02	29206	29352		5.62245	6	100	6.89	29279	27	100	29276	17	100	29277	160	100	29281	10	100	29290	0.917027	29269	2	29273	24	100	29295	0.964951
N2:29454	chr02	29381	29527		2.8887	5	81.67	22.687	29462	6	45	29442	4	100	29439	146	100				29475	0.896879	29493	2				29485	0.90662
N2:29626	chr02	29553	29699		3.63538	4	89.5	8.921				29622	2	79	29624	171	100				29640	0.820652	29621	2				29655	0.867658
N2:29931	chr02	29858	30004		2.80683	3	100	7.638	29930	233	100										29940	0.729933	29925	1				29920	0.677739
N2:30146	chr02	30073	30219		1.76565	3	100	36.51	30138	418	100										30155	0.942875	30085	1				30150	0.936341
N2:30399	chr02	30326	30472		2.71498	4	50	23.627	30389	191	100				30400	10	0				30355	0.947833	30409	1				30360	0.94552
N2:30577	chr02	30504	30650		2.56326	4	50	25.552	30573	89	100				30592	24	0				30625	0.693852	30569	1				30625	0.652972
N2:30853	chr02	30780	30926		1.96087	4	50	53.325	30780	203	100				30856	5	0				30910	0.957836	30849	2				30905	0.955274
N2:31103	chr02	31030	31176		1.81194	3	100	23.029	31100	131	100										31075	0.911723	31121	1				31070	0.890821
N2:31420	chr02	31347	31493		3.21878	4	50	13.817	31424	139	100				31414	17	0				31410	0.581962	31441	1				31410	0.583185
N2:31593	chr02	31520	31666		1.79005	2	-1	11.314													31585	0.812893	31601	1				31580	0.766088
N2:31889	chr02	31816	31962		2.49119	3	100	13.013	31901	196	100										31875	0.667557	31889	1				31870	0.762581
N2:32085	chr02	32012	32158		2.12267	4	50	29.331	32079	185	100				32120	10	0				32090	0.750454	32049	1				32090	0.598794
N2:32247	chr02	32174	32320		1.77966	3	100	25.239	32259	255	100										32240	0.576359	32209	1
N2:32458	chr02	32385	32531		1.52546	3	100	43.132	32445	404	100										32470	0.928494	32529	1				32470	0.945039
N2:32634	chr02	32561	32707		1.62698	3	100	33.606	32623	116	100										32645	0.808986	32689	1				32640	0.884133
N2:32796	chr02	32723	32869		2.91814	4	50	26.994	32797	167	100				32800	17	0				32790	0.93283	32849	1				32795	0.951902
N2:32989	chr02	32916	33062		2.69134	3	100	9.866	32977	192	100										32995	0.882204	32993	2				33000	0.839003
N2:33238	chr02	33165	33311		2.37432	3	100	14.844	33240	160	100										33220	0.913759	33249	2				33220	0.915396
N2:33424	chr02	33351	33497		1.93394	3	100	28.16	33430	157	100										33420	0.911298	33377	2				33425	0.926993
N2:33615	chr02	33542	33688		2.1437	4	50	32.512	33597	279	100				33557	4	0				33615	0.912601	33633	2				33615	0.920563
N2:33917	chr02	33844	33990		3.37195	4	50	11.558	33929	368	100				33925	10	0				33910	0.701659	33905	1				33905	0.622421
N2:34195	chr02	34122	34268		2.21203	3	100	17.088	34195	254	100										34175	0.962053	34209	2				34175	0.976489
N2:34450	chr02	34377	34523		1.06192	3	0	51.862							34448	4	0				34395	0.746544	34513	1				34395	0.636344
N2:34661	chr02	34588	34734		2.62857	4	50	28.775	34717	338	100				34655	20	0				34675	0.937425	34657	2				34670	0.939664
N2:34930	chr02	34857	35003		1.13395	3	100	43.139	34924	458	100										34875	0.549392	34961	1				34875	0.582969
N2:35133	chr02	35060	35206		1.55845	3	100	43.267	35145	235	100										35205	0.907428	35121	1				35205	0.767211
N2:35540	chr02	35467	35613		3.32593	4	100	11.955	35548	92	100				35552	143	100				35530	0.826673	35529	2				35525	0.840149
N2:35717	chr02	35644	35790		4.89542	6	99.25	12.766	35732	17	100	35710	3	97	35727	286	100	35696	20	100	35715	0.976445	35717	2	35699	24	100	35705	0.809403
N2:35906	chr02	35833	35979		2.214	4	76.5	22.428	35916	24	100				35879	90	53				35870	0.52997	35909	1				35850	0.920953
N2:36067	chr02	35994	36140		2.88434	3	100	5.859	36071	191	100										36060	0.74426	36069	1				36030	0.851254
N2:36232	chr02	36159	36305		5.44318	6	100	9.004	36251	14	100	36231	6	100	36231	222	100	36232	9	100	36230	0.784225	36225	2	36227	21	100	36210	0.797912
N2:36416	chr02	36343	36489		2.87801	4	50	19.956	36409	1	0							36419	6	100	36380	0.806719	36425	1	36418	9	34	36375	0.910969
N2:36587	chr02	36514	36660	-1:YBL099W;	2.78073	3	89.5	8.185				36596	2	79	36580	243	100				36585	0.808945						36580	0.753352
N2:36767	chr02	36694	36840	+1:YBL099W;	5.41592	6	83.75	8.602	36778	7	56	36768	2	79	36759	168	100	36769	15	100	36755	0.922703	36773	2	36773	34	100	36755	0.747579
N2:36944	chr02	36871	37017	+2:YBL099W;	4.33262	5	81.67	10.559	36958	9	78				36941	360	100	36950	5	67	36930	0.947067	36941	2	36956	14	100	36940	0.855943
N2:37116	chr02	37043	37189	+3:YBL099W;	3.89464	6	91.75	31.485	37123	13	100	37094	6	100	37124	165	100	37057	5	67	37100	0.916738	37121	2				37100	0.928065
N2:37266	chr02	37193	37339	+4:YBL099W;	3.76061	4	100	6.994				37265	5	100				37258	7	100	37275	0.973774	37265	1	37265	11	67	37275	0.965428
N2:37425	chr02	37352	37498	+5:YBL099W;	4.21857	6	75.5	30.792	37421	11	100	37429	6	100	37352	72	35	37403	5	67	37435	0.622087	37425	1				37435	0.713471
N2:37586	chr02	37513	37659	+6:YBL099W;	3.82591	4	78	5.909				37594	3	97	37584	96	59				37580	0.930215	37585	1	37656	10	50	37585	0.939576
N2:37870	chr02	37797	37943	+8:YBL099W;	3.15707	6	82.5	37.616	37929	11	100	37818	1	61	37868	106	69	37840	8	100	37875	0.924966	37873	1	37830	9	34	37875	0.882225
N2:38046	chr02	37973	38119	+9:YBL099W;	3.03185	5	80	29.744				38052	4	100	38073	77	40	38109	7	100	38040	0.939533	38037	1	38092	11	67	38040	0.956582
N2:38258	chr02	38185	38331	+10:YBL099W;	2.8915	6	82.75	37.227	38229	11	100	38272	1	61	38260	107	70	38252	6	100	38200	0.711233	38309	2	38251	8	17	38205	0.586809
N2:38432	chr02	38359	38505	+11:YBL099W;	3.38285	4	79.67	12.45	38426	9	78	38429	1	61				38430	6	100			38453	1	38444	15	100	38450	0.774916
N2:38623	chr02	38550	38696	+12:YBL099W;	3.3613	5	61.33	18.815	38646	4	23	38656	1	61				38620	13	100	38620	0.756575	38613	1	38614	28	100	38610	0.914099
N2:38928	chr02	38855	39001	+14*:YBL099W; -1:YBL098W;	2.96746	6	49.5	38.83	38950	3	12	38999	3	97	38934	125	88	38910	3	1	38885	0.673854	38925	2	38956	11	67	38895	0.624434
N2:39170	chr02	39097	39243	+1:YBL098W;	5.73978	6	98.25	5.636	39167	12	100	39174	7	100	39174	130	93	39173	18	100	39160	0.957995	39173	2	39165	26	100	39160	0.953793
N2:39355	chr02	39282	39428	+2:YBL098W;	4.23972	6	100	18.36	39356	27	100	39324	6	100	39355	455	100	39361	17	100	39320	0.945508	39357	1	39366	20	100	39325	0.898023
N2:39640	chr02	39567	39713	+4:YBL098W;	4.42591	6	100	22.489	39623	20	100	39642	4	100	39643	240	100	39649	15	100	39635	0.54775	39689	1	39639	25	100
N2:39823	chr02	39750	39896	+5:YBL098W;	3.60199	6	100	23.586	39816	19	100	39811	7	100	39819	205	100	39872	10	100	39840	0.845583	39849	1	39816	21	100	39835	0.842861
N2:40041	chr02	39968	40114	+6:YBL098W;	5.79469	6	100	4.956	40046	19	100	40039	13	100	40043	377	100	40046	8	100	40040	0.92331	40033	2	40034	14	100	40040	0.906326
N2:40199	chr02	40126	40272	+7:YBL098W;	4.62301	5	87	7.635				40201	1	61	40191	244	100	40202	7	100	40210	0.938289	40193	2	40196	9	34	40205	0.901083
N2:40362	chr02	40289	40435	+8:YBL098W;	2.93522	3	89	4.359							40364	126	89				40365	0.798816	40357	2				40360	0.638499
N2:40518	chr02	40445	40591	+9*:YBL098W; -1:YBL097W;	4.31391	6	100	19.062	40515	13	100	40525	4	100	40514	1415	100	40495	18	100	40525	0.969801	40553	2	40506	19	100	40520	0.957755
N2:40803	chr02	40730	40876	+1:YBL097W;	4.34837	5	67.33	10.368	40817	4	23	40798	2	79	40801	469	100				40790	0.963986	40809	2	40797	11	67	40790	0.96371
N2:40967	chr02	40894	41040	+2:YBL097W;	4.83119	5	96.33	5.07	40970	10	89	40967	4	100	40958	273	100				40970	0.926095	40969	2	40963	16	100	40975	0.933529
N2:41147	chr02	41074	41220	+3:YBL097W;	5.69385	6	100	6.047	41154	27	100	41145	19	100	41153	410	100	41150	7	100	41140	0.987132	41141	2	41139	12	83	41145	0.980395
N2:41303	chr02	41230	41376	+4:YBL097W;	4.93176	5	100	3.162				41308	6	100	41304	397	100	41302	8	100	41300	0.883488	41301	2	41305	18	100	41300	0.860829
N2:41463	chr02	41390	41536	+5:YBL097W;	5.77598	6	100	5.164	41463	18	100	41468	7	100	41467	261	100	41458	10	100	41455	0.913615	41465	2	41466	32	100	41460	0.962889
N2:41617	chr02	41544	41690	+6:YBL097W;	3.67338	5	69.67	17.981	41650	5	34				41624	112	75	41603	7	100	41610	0.899999	41621	2	41573	16	100	41615	0.910832
N2:41774	chr02	41701	41847	+7:YBL097W;	4.8017	5	99	5.413				41775	3	97	41778	194	100	41768	8	100	41770	0.81412	41781	1	41779	16	100	41770	0.820365
N2:41941	chr02	41868	42014	+8:YBL097W;	4.91766	6	100	15.829	41951	14	100	41941	8	100	41937	274	100	41905	14	100	41940	0.954675	41941	1	41977	16	100	41940	0.955224
N2:42110	chr02	42037	42183	+9:YBL097W;	3.48381	6	94.75	24.991	42156	11	100	42156	2	79	42110	173	100	42127	8	100	42105	0.913395	42101	1	42170	17	100	42105	0.897018
N2:42295	chr02	42222	42368	+10:YBL097W;	1.65824	4	33	30.026							42286	69	32	42308	4	34	42250	0.640592	42245	2	42327	20	100	42255	0.752483
N2:42466	chr02	42393	42539	+11:YBL097W;	2.52328	6	92.75	45.91	42474	14	100	42407	4	100	42470	108	71	42450	8	100	42415	0.848874	42533	2	42498	12	83	42430	0.878669
N2:42660	chr02	42587	42733	+3*:CUT443; +12:YBL097W;	4.20711	6	100	35.926	42647	22	100	42669	6	100	42659	150	100	42655	11	100	42615	0.846606	42677	1	42683	10	50	42620	0.929806
N2:42839	chr02	42766	42912	+2:CUT443; +13:YBL097W;	4.64967	5	100	7.503	42840	20	100				42852	172	100	42833	6	100	42835	0.979157	42837	2	42859	28	100	42825	0.959574
N2:43016	chr02	42943	43089	+1:CUT443; +14:YBL097W; -1:YBL095W;	5.37574	6	97.25	9.288	43029	10	89	43018	6	100	43015	211	100	43015	15	100	43000	0.860064	43017	2	43035	23	100	42990	0.914321
N2:43305	chr02	43232	43378	-1:CUT443; +16:YBL097W; +1:YBL095W;	5.06951	6	95.25	11.639	43319	15	100	43311	9	100	43301	118	81	43301	8	100	43285	0.9697	43309	2	43299	16	100	43290	0.962858
N2:43478	chr02	43405	43551	+17:YBL097W; +2:YBL095W;	4.89448	5	100	3.962	43476	34	100	43478	22	100	43475	161	100				43485	0.937944	43477	1	43474	10	50	43490	0.917486
N2:43646	chr02	43573	43719	+18:YBL097W; +3:YBL095W;	5.14227	6	86.5	10.759	43650	21	100	43662	11	100	43650	116	79	43633	5	67	43635	0.717219	43645	2	43659	13	100	43640	0.70676
N2:43795	chr02	43722	43868	+19:YBL097W; +4:YBL095W;	3.40666	4	100	11.529							43798	138	100	43811	16	100	43785	0.915619	43789	1	43806	16	100	43785	0.902775
N2:43951	chr02	43878	44024	+20:YBL097W; +5:YBL095W;	4.7804	6	97.75	13.353	43943	11	100	43965	7	100	43974	128	91	43941	13	100	43945	0.716059	43953	1	43957	31	100	43945	0.758756
N2:44139	chr02	44066	44212	+6*:YBL093C; +21*:YBL097W; +6:YBL095W;	3.23786	4	94.5	14.201	44146	10	89							44144	8	100	44115	0.752621	44137	1	44143	14	100	44105	0.834095
N2:44309	chr02	44236	44382	+5:YBL093C; +7*:YBL095W;	2.76471	5	57.67	35.928				44258	6	100	44318	76	39	44358	4	34	44300	0.972576	44309	1	44314	19	100	44295	0.967145
N2:44476	chr02	44403	44549	+4:YBL093C;	4.74961	5	100	6.205	44466	14	100	44482	22	100	44475	140	100				44480	0.951779	44477	1	44452	11	67	44475	0.954455
N2:44638	chr02	44565	44711	+3:YBL093C;	4.64402	5	92.67	7.335	44645	17	100	44632	10	100	44629	115	78				44645	0.977888	44637	1	44641	12	83	44640	0.982485
N2:44813	chr02	44740	44886	+2:YBL093C;	5.34331	6	100	9.245	44818	28	100	44817	9	100	44798	381	100	44823	10	100	44805	0.948434	44813	2	44799	21	100	44795	0.891932
N2:44983	chr02	44910	45056	+1:YBL093C;	4.29897	5	100	10.663	44976	11	100				44996	231	100	44991	22	100	44970	0.955988	44981	2	44976	35	100	44970	0.970978
N2:45242	chr02	45169	45315	-1:YBL093C; +2*:SUT437;	1.00544	3	50	63.689							45242	70	33	45297	5	67	45170	0.875259						45170	0.899489
N2:45431	chr02	45358	45504	+1:SUT437; -1:YBL092W;	1.85812	2	100	9.192							45438	335	100				45425	0.884984						45425	0.909881
N2:45646	chr02	45573	45719	-1:SUT437; +1:YBL092W;	3.37041	5	70.67	20.707	45638	3	12				45640	234	100	45654	12	100	45610	0.941645	45665	2				45620	0.977806
N2:45798	chr02	45725	45871	+2:YBL092W;	2.43308	6	78	42.023	45817	10	89	45740	8	100	45858	60	23	45841	8	100	45790	0.700473	45793	2	45763	17	100	45800	0.737244
N2:46030	chr02	45957	46103	+3*:YBL092W;	2.39776	4	89	35.864	46028	9	78				46021	166	100				45965	0.838322	46049	2				45965	0.855435
N2:46291	chr02	46218	46364		2.83179	5	64.33	34.419	46241	6	45	46288	15	100	46300	85	48				46285	0.79242	46337	2	46287	32	100	46280	0.774316
N2:46644	chr02	46571	46717	+4:YBL091C-A; -1:SUT005;	5.79678	6	100	4.889	46645	15	100	46643	19	100	46639	248	100	46647	14	100	46650	0.879571	46637	2	46632	19	100	46650	0.927424
N2:46811	chr02	46738	46884	+3:YBL091C-A; +1:SUT005;	5.64985	6	100	6.481	46803	18	100	46808	17	100	46818	353	100	46805	7	100	46815	0.858121	46817	1	46798	20	100	46810	0.813911
N2:46967	chr02	46894	47040	+2:YBL091C-A; +2:SUT005;	5.24489	6	100	9.973	46960	16	100	46969	10	100	46984	203	100	46976	21	100	46960	0.972496	46961	2	46971	22	100	46960	0.958026
N2:47141	chr02	47068	47214	+1:YBL091C-A; +3*:SUT005;	5.69506	6	95.25	6.022	47136	41	100	47146	10	100	47137	118	81	47135	13	100	47145	0.893658	47149	2	47147	27	100	47145	0.874376
N2:47375	chr02	47302	47448	0:YBL091C-A; +8*:YBL091C;	5.42091	6	100	8.71	47378	14	100	47384	8	100	47380	335	100	47369	11	100	47360	0.961002	47377	2	47377	19	100	47365	0.967641
N2:47543	chr02	47470	47616	-1:YBL091C-A; +7:YBL091C;	4.55584	5	92.33	8.337	47555	21	100	47548	9	100	47540	114	77				47535	0.963828	47537	1	47575	11	67	47540	0.963538
N2:47725	chr02	47652	47798	+6:YBL091C;	3.67841	6	88.5	28.291	47721	9	78	47739	3	97	47726	116	79	47667	6	100	47720	0.950374	47681	2	47715	20	100	47725	0.960194
N2:47910	chr02	47837	47983	+5:YBL091C;	4.29166	6	100	20.213	47900	17	100	47899	6	100	47926	175	100	47915	8	100	47910	0.984299	47953	1	47886	19	100	47910	0.982751
N2:48097	chr02	48024	48170	+4:YBL091C;	3.91207	5	100	13.594				48111	11	100	48109	312	100	48081	6	100	48085	0.985622	48097	2	48082	28	100	48085	0.97794
N2:48269	chr02	48196	48342	+3:YBL091C;	5.00262	6	100	13.638	48260	24	100	48271	7	100	48274	369	100	48299	7	100	48265	0.960599	48269	2	48263	14	100	48265	0.956378
N2:48434	chr02	48361	48507	+2:YBL091C;	5.20226	6	63.5	11.343	48435	6	45	48442	2	79	48431	67	30	48439	6	100	48410	0.665136	48433	2	48444	18	100	48410	0.699496
N2:48590	chr02	48517	48663	-1:YBL090W; +1:YBL091C;	5.29472	6	100	9.538	48602	22	100	48591	8	100	48586	209	100	48600	18	100	48585	0.889982	48577	1	48593	33	100	48585	0.875526
N2:48843	chr02	48770	48916	+1:YBL090W; -1:YBL091C;	5.53793	6	93.75	7.74	48843	33	100	48844	17	100	48857	112	75	48837	21	100	48835	0.972428	48845	2	48841	43	100	48840	0.973059
N2:49018	chr02	48945	49091	+2:YBL090W;	5.44234	6	100	8.385	49015	21	100	49005	9	100	49012	309	100	49027	12	100	49025	0.95934	49021	2	49015	29	100	49025	0.96085
N2:49204	chr02	49131	49277	+3:YBL090W;	5.72091	6	100	28.106	49213	20	100	49206	5	100	49203	304	100	49202	15	100	49195	0.980333	49205	2	49196	22	100	49190	0.961112
N2:49355	chr02	49282	49428	-1:YBL089W; +4*:YBL090W;	4.72338	5	85.67	6.458				49364	2	79	49352	115	78	49351	18	100	49360	0.96047	49349	1	49355	21	100	49360	0.967663
N2:49600	chr02	49527	49673	+1:YBL089W;	5.4776	6	100	8.383	49598	42	100	49615	18	100	49589	216	100	49599	19	100	49600	0.850838	49601	1	49602	35	100	49600	0.859423
N2:49766	chr02	49693	49839	+2:YBL089W;	3.33467	5	100	23.65	49758	11	100	49786	11	100				49815	8	100	49760	0.968271	49769	1	49774	27	100	49760	0.959435
N2:49915	chr02	49842	49988	+3:YBL089W;	5.10242	6	100	14.662	49916	14	100	49950	8	100	49914	368	100	49913	11	100	49915	0.877852	49913	2	49956	22	100	49920	0.921478
N2:50074	chr02	50001	50147	+4:YBL089W;	2.5307	3	100	12.49							50071	325	100				50065	0.627918	50089	2				50065	0.740079
N2:50224	chr02	50151	50297	+5:YBL089W;	4.22316	6	100	28.831	50222	19	100	50158	5	100	50237	255	100	50208	11	100	50220	0.807038	50233	1	50241	18	100	50220	0.893375
N2:50420	chr02	50347	50493	+6:YBL089W;	4.62093	6	100	14.689	50442	17	100	50423	20	100	50428	353	100	50419	12	100	50400	0.949354	50409	2	50422	27	100	50400	0.974885
N2:50586	chr02	50513	50659	+7:YBL089W; +53*:YBL088C;	5.02922	6	100	12.329	50608	12	100	50584	10	100	50583	384	100	50588	11	100	50570	0.762	50589	2	50600	18	100	50570	0.75545
N2:50929	chr02	50856	51002	+9*:YBL089W; +51:YBL088C;	3.02049	5	78	24.844	50944	5	34				50940	398	100	50882	6	100	50920	0.935237	50913	2	50896	20	100	50920	0.943377
N2:51119	chr02	51046	51192	+50:YBL088C;	3.99489	6	98.75	25.977	51093	17	100	51131	11	100	51150	132	95	51071	16	100	51105	0.902504	51121	1	51127	23	100	51105	0.873308
N2:51293	chr02	51220	51366	+49:YBL088C;	2.66771	4	78	34.856	51360	17	100	51295	6	100				51301	4	34			51281	1	51337	20	100
N2:51455	chr02	51382	51528	+48:YBL088C;	2.61284	4	100	25.012				51461	15	100	51408	335	100	51461	7	100			51441	1				51390	0.814272
N2:51606	chr02	51533	51679	+47:YBL088C;	3.04654	4	86.33	15.819	51595	11	100				51631	96	59	51612	9	100			51601	1	51657	15	100	51610	0.702744
N2:51797	chr02	51724	51870	+46:YBL088C;	3.55197	5	85.33	19.267	51832	7	56				51806	231	100	51780	8	100	51800	0.683205	51793	2	51778	27	100	51790	0.742517
N2:51994	chr02	51921	52067	+45:YBL088C;	3.73494	5	100	30.648	52062	23	100				52006	355	100	51991	8	100	51990	0.855495	51993	2	51998	20	100	51980	0.914527
N2:52265	chr02	52192	52338	+43:YBL088C;	3.08017	6	100	27.811	52255	22	100	52323	7	100	52268	176	100	52288	12	100	52295	0.963344	52249	2	52270	20	100	52290	0.94185
N2:52503	chr02	52430	52576	+42:YBL088C;	2.53834	5	99	34.543	52451	13	100	52545	3	97				52485	19	100	52510	0.884488	52505	2	52493	23	100	52505	0.849401
N2:52678	chr02	52605	52751	+41:YBL088C;	3.53459	4	56	10.046	52676	3	12				52689	304	100				52665	0.927888	52681	1				52660	0.91713
N2:52909	chr02	52836	52982	+40:YBL088C;	2.25752	5	85.33	48.306	52841	7	56	52905	5	100				52903	18	100	52935	0.565471	52953	2	52905	18	100	52925	0.745106
N2:53204	chr02	53131	53277	+38:YBL088C;	4.8126	6	100	21.942	53204	24	100	53203	4	100	53214	375	100	53202	15	100	53200	0.738017	53257	1	53204	26	100	53195	0.747323
N2:53362	chr02	53289	53435	+37:YBL088C;	2.69679	5	100	36.01	53368	15	100				53433	146	100	53366	10	100	53350	0.814723	53417	1	53337	23	100	53345	0.770619
N2:53581	chr02	53508	53654	+36:YBL088C;	3.72656	6	100	43.398	53647	11	100	53511	5	100	53589	305	100	53574	12	100	53575	0.725777	53585	2	53591	23	100	53580	0.8562
N2:53745	chr02	53672	53818	+35:YBL088C;	1.88678	5	87	40.543				53740	1	61	53813	186	100	53758	16	100	53795	0.918688	53713	2	53757	32	100	53795	0.936343
N2:53896	chr02	53823	53969	+34:YBL088C;	2.54416	4	100	28.531	53901	29	100	53902	5	100				53880	11	100			53841	2
N2:54130	chr02	54057	54203	+33:YBL088C;	2.02631	3	68.5	25.736				54086	4	100	54132	74	37						54129	2
N2:54380	chr02	54307	54453	+32:YBL088C;	2.85859	4	100	27.379							54372	348	100	54381	10	100	54385	0.691171	54433	1	54367	23	100	54375	0.768964
N2:54546	chr02	54473	54619	+31:YBL088C;	3.10622	5	100	32.988	54547	12	100	54539	4	100				54486	10	100	54545	0.539517	54577	2	54558	22	100	54545	0.710691
N2:54732	chr02	54659	54805	+30:YBL088C;	3.54241	5	93	19.799	54733	11	100	54748	2	79				54733	7	100	54695	0.809764	54721	1				54695	0.824792
N2:54952	chr02	54879	55025	+29:YBL088C;	1.05718	4	93	59.039				54949	2	79	55016	214	100	54991	7	100			54881	1	54906	15	100
N2:55178	chr02	55105	55251	+28:YBL088C;	2.85912	5	100	33.776	55249	13	100	55171	6	100	55178	254	100				55225	0.746463	55185	2	55247	18	100	55220	0.544171
N2:55577	chr02	55504	55650	+26:YBL088C;	2.42796	5	99	42.31				55649	3	97	55566	185	100	55525	12	100	55570	0.884114	55597	1	55601	18	100	55570	0.889404
N2:55883	chr02	55810	55956	+24:YBL088C;	2.57676	6	100	37.012	55926	21	100	55881	5	100	55889	355	100	55862	16	100	55825	0.859316	55917	1	55922	26	100	55830	0.871087
N2:56173	chr02	56100	56246	+22:YBL088C;	2.84348	6	75.25	47.956	56178	20	100	56176	11	100	56103	188	100	56118	3	1	56165	0.782469	56237	1	56182	18	100	56160	0.786429
N2:56487	chr02	56414	56560	+20:YBL088C;	3.07732	6	100	28.472	56442	17	100	56486	9	100	56487	324	100	56516	11	100	56470	0.961144	56517	2	56454	15	100	56470	0.938631
N2:56772	chr02	56699	56845	+18:YBL088C;	3.74153	6	99.25	25.041	56777	17	100	56777	3	97	56814	202	100	56769	10	100	56760	0.961277	56821	1				56760	0.977863
N2:56979	chr02	56906	57052	+17:YBL088C;	3.6875	6	100	21.307	57005	23	100	56950	7	100	56975	168	100	56970	11	100	57005	0.950261	56981	1	56983	19	100	57000	0.949579
N2:57151	chr02	57078	57224	+16:YBL088C;	2.80661	5	96.33	30.777	57199	10	89				57155	210	100	57211	7	100	57155	0.619069	57141	1	57128	9	34	57150	0.518901
N2:57430	chr02	57357	57503	+14:YBL088C;	2.03697	4	64	28.052				57430	1	61				57476	5	67	57480	0.932042	57429	1	57460	8	17	57480	0.947942
N2:57584	chr02	57511	57657	+13:YBL088C;	2.93052	6	84.75	45.071	57579	19	100	57635	5	100	57513	76	39	57582	6	100	57635	0.717525	57589	1				57635	0.576908
N2:57942	chr02	57869	58015	+11:YBL088C;	2.28159	5	72	32.136	57890	10	89	57949	2	79	57918	85	48				57945	0.775484	57877	1	57915	14	100	57945	0.717079
N2:58143	chr02	58070	58216	+10:YBL088C;	3.21064	5	76	32.871	58160	8	67	58136	1	61	58075	191	100				58130	0.968985	58149	2	58076	16	100	58130	0.958475
N2:58357	chr02	58284	58430	+9:YBL088C;	1.97779	4	100	33.01	58347	12	100				58390	151	100				58360	0.88519	58421	1	58349	19	100	58355	0.873811
N2:58560	chr02	58487	58633	+8:YBL088C;	4.34639	6	89.25	30.387	58541	10	89	58629	3	97	58569	108	71	58557	12	100	58560	0.878463	58565	2	58509	22	100	58560	0.840634
N2:58849	chr02	58776	58922	+6:YBL088C;	4.69309	6	90.25	13.736	58835	19	100	58834	1	61	58849	275	100	58851	8	100	58860	0.827434	58869	2	58848	13	100	58855	0.803409
N2:59022	chr02	58949	59095	+5:YBL088C;	4.36419	6	90.25	26.126	59005	11	100	59017	1	61	59030	195	100	59081	7	100	59025	0.980988	59029	2	59006	13	100	59025	0.97646
N2:59192	chr02	59119	59265	+4:YBL088C;	5.46037	6	100	8.214	59194	18	100	59186	17	100	59180	203	100	59189	16	100	59200	0.911942	59201	1	59172	35	100	59190	0.907328
N2:59373	chr02	59300	59446	-1:Unit028; +3:YBL088C;	5.46718	6	64.75	8.183	59385	10	89	59363	2	79	59374	94	57	59368	4	34	59380	0.946465	59369	1	59383	12	83	59375	0.962647
N2:59558	chr02	59485	59631	+1:Unit028; +2:YBL088C;	5.80472	6	90.75	4.803	59558	18	100	59559	6	100	59553	100	63	59562	11	100	59565	0.819818	59553	2	59556	23	100	59555	0.609884
N2:59731	chr02	59658	59804	+2*:Unit028; +1:YBL088C;	1.71015	3	3	41.797							59721	40	3				59740	0.688442	59801	2
N2:59884	chr02	59811	59957	-1:YBL088C;	3.45538	6	89.25	27.494	59905	35	100	59873	4	100	59883	94	57	59875	6	100	59910	0.888178	59945	1	59884	20	100	59850	0.597642
N2:60119	chr02	60046	60192		4.64891	6	90.25	18.738	60077	24	100	60115	13	100	60127	131	94	60127	5	67	60120	0.687776	60109	1				60135	0.958731
N2:60568	chr02	60495	60641		2.68105	4	100	19.95	60562	18	100				60601	199	100				60580	0.772811	60557	1				60580	0.74746
N2:60747	chr02	60674	60820	+1*:YBL087C;	4.07947	6	89	24.582	60740	7	56	60772	5	100	60755	303	100	60698	7	100	60740	0.946182	60745	2	60775	14	100	60740	0.936493
N2:61017	chr02	60944	61090	-1:YBL087C;	1.96905	2	100	4.243				61020	5	100	61014	284	100
N2:61222	chr02	61149	61295	+10*:YBL086C;	3.41645	4	95	11.147	61229	13	100	61234	3	97	61216	125	88				61210	0.940223			61221	8	17	61210	0.952105
N2:61396	chr02	61323	61469	+9:YBL086C;	5.00028	6	100	12.388	61400	18	100	61419	11	100	61383	186	100	61401	10	100	61390	0.973005	61393	2	61394	17	100	61390	0.96387
N2:61691	chr02	61618	61764	+7:YBL086C;	3.87508	5	89.75	30.931	61689	20	100	61623	4	100	61694	96	59	61686	6	100			61697	1	61749	10	50
N2:61839	chr02	61766	61912	+6:YBL086C;	2.57544	4	100	31.983				61777	12	100	61848	228	100				61825	0.930453	61841	2				61815	0.935776
N2:62003	chr02	61930	62076	+5:YBL086C;	3.83728	5	100	14.983	61977	20	100	62012	4	100				62007	7	100	61990	0.888042	62009	2	61992	14	100	61990	0.892814
N2:62156	chr02	62083	62229	+4:YBL086C;	3.64771	5	100	17.541				62189	4	100	62171	213	100	62148	13	100	62150	0.952712	62153	1	62156	15	100	62145	0.964468
N2:62463	chr02	62390	62536	+2:YBL086C;	5.80099	6	100	4.875	62470	30	100	62461	4	100	62456	281	100	62466	13	100	62465	0.98837	62461	1	62455	15	100	62460	0.985963
N2:62651	chr02	62578	62724	+1:YBL086C;	5.2121	6	100	10.231	62647	27	100	62657	5	100	62663	242	100	62657	11	100	62635	0.95863	62645	2	62628	21	100	62630	0.926781
N2:62915	chr02	62842	62988	-1:YBL086C;	4.56557	6	99.25	14.569	62907	22	100	62937	3	97	62916	155	100	62901	8	100	62910	0.938641	62933	1	62937	15	100	62925	0.884837
N2:63074	chr02	63001	63147		3.05652	4	57	15.319							63065	84	47	63097	5	67	63065	0.543166	63081	2
N2:63223	chr02	63150	63296		4.59947	6	94.75	21.382	63221	23	100	63173	2	79	63231	138	100	63225	9	100	63225	0.978109	63209	2	63223	14	100	63225	0.977745
N2:63459	chr02	63386	63532	-1:YBL085W;	2.75307	3	100	8.718	63469	11	100										63455	0.663074	63453	1				63470	0.583962
N2:63724	chr02	63651	63797	+1:YBL085W;	4.99022	6	86	21.361	63722	20	100	63776	4	100	63725	81	44	63722	19	100	63725	0.981918	63725	2	63724	41	100	63730	0.983617
N2:63893	chr02	63820	63966	+2:YBL085W;	3.81891	5	100	25.273				63948	11	100	63885	191	100	63893	8	100	63900	0.982928	63893	1	63946	13	100	63910	0.969452
N2:64074	chr02	64001	64147	+3:YBL085W;	3.91093	5	100	18.913	64078	20	100				64071	174	100	64034	6	100	64070	0.953009	64081	1	64096	25	100	64080	0.951905
N2:64384	chr02	64311	64457	+5:YBL085W;	3.21312	6	98	37.345	64450	12	100	64340	6	100	64395	129	92	64384	8	100	64360	0.935677	64385	2	64394	10	50	64365	0.940491
N2:64550	chr02	64477	64623	+6:YBL085W;	3.49111	6	90.25	34.961	64610	19	100	64620	1	61	64560	183	100	64554	8	100	64535	0.87841	64549	2	64613	27	100	64550	0.897973
N2:64857	chr02	64784	64930	+8:YBL085W;	2.4641	5	61.33	31.948	64804	10	89	64876	1	61				64851	4	34	64805	0.84464	64853	1	64925	19	100	64790	0.644577
N2:65113	chr02	65040	65186	+10:YBL085W;	1.87429	5	89.67	47.29	65079	10	89	65048	8	100	65108	117	80				65125	0.849933	65173	1	65050	12	83	65105	0.534144
N2:65297	chr02	65224	65370	+11:YBL085W;	2.10721	5	89	40.382	65294	8	67	65242	7	100	65295	158	100				65345	0.735239	65333	1	65299	13	100	65360	0.83213
N2:65540	chr02	65467	65613	+12:YBL085W;	2.83212	5	99	30.509	65550	19	100	65577	3	97				65533	11	100	65535	0.824375	65493	1	65552	13	100	65530	0.84423
N2:65734	chr02	65661	65807	+13:YBL085W;	3.87004	6	100	27.662	65728	11	100	65757	8	100	65723	191	100	65747	12	100	65730	0.894992	65797	2	65723	13	100	65730	0.846855
N2:65948	chr02	65875	66021	+14:YBL085W;	4.95578	6	100	12.404	65940	21	100	65944	12	100	65943	436	100	65971	7	100	65945	0.786129	65961	1	65944	14	100	65945	0.772492
N2:66108	chr02	66035	66181	+15:YBL085W;	5.3487	6	98	9.109	66097	15	100	66104	8	100	66111	129	92	66114	6	100	66100	0.815907	66121	1	66085	17	100	66105	0.782763
N2:66267	chr02	66194	66340	+16:YBL085W;	4.58946	5	100	8.173	66269	13	100	66263	13	100	66260	186	100				66265	0.966473	66281	1	66340	13	100	66270	0.954554
N2:66439	chr02	66366	66512	+17:YBL085W;	4.516	5	83.67	9.127	66439	15	100	66446	5	100	66422	88	51				66440	0.928271	66441	1				66450	0.920177
N2:66632	chr02	66559	66705	+18:YBL085W;	4.26922	6	100	17.818	66638	24	100	66636	9	100	66632	270	100	66633	23	100	66600	0.942559	66601	1	66639	50	100	66615	0.919352
N2:66803	chr02	66730	66876	+19*:YBL085W;	3.89234	5	100	19.499				66806	9	100	66807	219	100	66805	9	100	66795	0.922814	66761	1	66805	17	100	66780	0.869567
N2:67030	chr02	66957	67103		1.95739	3	64	40.853				67034	1	61				67027	5	67	66960	0.874366						66960	0.874319
N2:67294	chr02	67221	67367		3.54099	6	100	41.649	67293	19	100	67222	4	100	67296	308	100	67231	9	100	67280	0.702955	67305	2	67289	21	100	67275	0.610283
N2:67458	chr02	67385	67531		2.89345	5	100	33.715	67490	25	100				67445	247	100	67530	9	100	67460	0.791209	67461	1				67465	0.717973
N2:67632	chr02	67559	67705		2.65129	4	100	32.171	67694	14	100	67633	13	100	67642	262	100						67621	1	67693	16	100
N2:67884	chr02	67811	67957		3.43883	6	96.5	32.216	67870	10	89	67811	3	97	67848	195	100	67896	6	100	67880	0.601674	67893	2	67879	24	100	67865	0.571652
N2:68048	chr02	67975	68121		2.58862	4	80.5	35.28				67980	1	61	68047	236	100				68060	0.853441	68037	2				68065	0.655123
N2:68437	chr02	68364	68510	+8:YBL084C;	2.71621	5	100	33.99	68448	16	100	68446	6	100	68409	293	100				68365	0.964742	68425	2	68510	14	100	68365	0.959266
N2:68709	chr02	68636	68782	+6:YBL084C;	1.55997	3	56	37.207				68770	3	97	68721	52	15						68697	1
N2:68997	chr02	68924	69070	+4:YBL084C;	3.44534	5	100	18.534	68984	17	100				68986	419	100	69001	7	100	69010	0.931925	69029	2	69001	12	83	69005	0.89279
N2:69156	chr02	69083	69229	+3:YBL084C;	5.34283	6	100	9.333	69140	60	100	69161	9	100	69149	296	100	69161	14	100	69165	0.951709	69157	2	69145	22	100	69160	0.947634
N2:69337	chr02	69264	69410	+2:YBL084C;	4.09225	6	80.5	20.595	69344	35	100	69332	10	100	69310	59	22	69372	7	100	69330	0.974588	69345	1	69327	13	100	69325	0.981843
N2:69502	chr02	69429	69575	+1:YBL084C;	3.13921	4	98.5	14.245				69521	3	97				69508	11	100	69495	0.721181	69489	2	69535	12	83	69490	0.596233
N2:69775	chr02	69702	69848	-1:YBL084C; +9*:YBL082C;	4.7978	6	100	14.993	69776	26	100	69771	19	100	69781	340	100	69775	14	100	69760	0.920155	69805	2	69774	19	100	69755	0.907087
N2:69936	chr02	69863	70009	+8:YBL082C;	5.21577	6	100	10.309	69940	27	100	69927	14	100	69933	337	100	69940	6	100	69925	0.902527	69953	1	69928	12	83	69925	0.916503
N2:70110	chr02	70037	70183	+7:YBL082C;	4.79274	5	81	5.639	70113	27	100	70109	11	100	70113	80	43				70100	0.93099	70113	1	70123	8	17	70105	0.945301
N2:70284	chr02	70211	70357	+6:YBL082C;	3.87335	6	100	20.08	70284	29	100	70272	9	100	70304	319	100	70319	7	100	70290	0.944273	70265	2	70302	14	100	70290	0.96061
N2:70642	chr02	70569	70715	+4:YBL082C;	3.15131	4	95.5	14.033							70623	128	91	70654	6	100	70635	0.735833	70649	2	70643	9	34	70635	0.794526
N2:70806	chr02	70733	70879	+3:YBL082C;	4.59282	5	77.33	7.861	70801	27	100	70815	17	100	70800	69	32				70815	0.925094	70801	1				70815	0.923802
N2:71002	chr02	70929	71075	+2:YBL082C;	3.03193	4	74.5	20.769				71000	22	100	71002	86	49				71005	0.742349	70961	1	71008	12	83	71005	0.698353
N2:71150	chr02	71077	71223	+1:YBL082C;	4.4676	6	80	16	71126	19	100	71156	2	79	71153	78	41	71153	8	100	71155	0.929846	71121	1	71159	15	100	71155	0.937704
N2:71362	chr02	71289	71435	-1:YBL081W; -1:YBL082C;	4.34817	6	75	19.732	71360	35	100	71360	6	100	71364	35	0	71365	9	100	71395	0.848654	71333	1	71353	34	100	71390	0.868975
N2:71602	chr02	71529	71675	+1:YBL081W;	4.70055	6	78.5	15.319	71605	15	100	71577	2	79	71602	72	35	71599	9	100	71600	0.798869	71625	1	71602	23	100	71595	0.775232
N2:71756	chr02	71683	71829	+2:YBL081W;	1.96905	2	36.5	4.243	71753	3	12	71759	1	61
N2:71949	chr02	71876	72022	+3:YBL081W;	5.57586	6	100	7.294	71952	44	100	71937	23	100	71947	354	100	71946	10	100	71955	0.959013	71957	1	71946	12	83	71955	0.940382
N2:72109	chr02	72036	72182	+4:YBL081W;	5.76977	6	100	5.241	72109	25	100	72107	20	100	72114	328	100	72106	15	100	72115	0.866609	72101	2	72109	35	100	72115	0.873419
N2:72271	chr02	72198	72344	+5*:YBL081W;	2.67298	3	100	10.149	72260	18	100										72280	0.956673	72273	2	72286	13	100	72280	0.93959
N2:72428	chr02	72355	72501		3.51058	6	79.5	20.443	72446	26	100	72422	12	100	72461	55	18	72411	9	100	72450	0.837144	72417	1	72425	10	50	72455	0.852205
N2:72594	chr02	72521	72667		3.60252	4	100	9.215	72601	18	100	72593	12	100							72600	0.944453	72581	1				72605	0.881305
N2:72762	chr02	72689	72835		3.22841	4	100	13.72				72770	7	100	72758	156	100				72770	0.974948	72741	1				72770	0.979153
N2:72918	chr02	72845	72991		3.9508	5	100	13.315	72904	15	100	72921	8	100	72927	184	100				72930	0.869348	72901	1	72908	13	100	72930	0.893537
N2:73089	chr02	73016	73162	+11*:YBL080C;	3.21482	5	67.33	30.728	73084	4	23	73081	2	79	73091	177	100				73155	0.852171	73113	2	73117	11	67	73155	0.906356
N2:73243	chr02	73170	73316	+10:YBL080C;	4.64967	5	100	7.503	73239	16	100	73237	10	100	73256	153	100	73244	16	100			73241	2	73235	23	100
N2:73399	chr02	73326	73472	+9:YBL080C;	3.23278	4	100	13.204	73393	12	100							73405	9	100	73415	0.952122	73385	1	73385	13	100	73410	0.912298
N2:73554	chr02	73481	73627	+8:YBL080C;	5.53968	6	100	7.501	73548	20	100	73556	8	100	73549	273	100	73564	19	100	73560	0.816379	73545	1	73559	23	100	73560	0.770723
N2:73728	chr02	73655	73801	+7:YBL080C;	2.4351	4	83	24.157				73755	6	100	73696	103	66				73725	0.92892	73729	2	73721	13	100	73725	0.921736
N2:73877	chr02	73804	73950	+6:YBL080C;	4.38644	6	100	18.836	73848	24	100	73907	7	100	73879	236	100	73880	6	100	73875	0.940073	73873	1	73886	13	100	73875	0.945644
N2:74024	chr02	73951	74097	+5:YBL080C;	3.53819	5	100	30.689	74009	23	100	74089	10	100				74026	9	100	74025	0.85631	74033	1	74060	20	100	74025	0.845913
N2:74199	chr02	74126	74272	+4:YBL080C;	4.48559	6	100	27.096	74200	19	100	74262	9	100	74191	210	100	74188	8	100	74205	0.857155	74209	2	74196	12	83	74205	0.819272
N2:74366	chr02	74293	74439	+3:YBL080C;	4.43652	6	83.5	25.137	74359	23	100	74424	7	100	74355	429	100	74374	4	34	74365	0.960682	74377	1	74363	15	100	74360	0.94463
N2:74534	chr02	74461	74607	+2:YBL080C;	4.21732	6	100	21.86	74528	37	100	74582	11	100	74523	143	100	74555	8	100	74535	0.913774	74537	1	74578	17	100	74525	0.855996
N2:74708	chr02	74635	74781	+1:YBL080C;	4.64239	6	100	15.342	74691	18	100	74736	8	100	74713	271	100	74715	15	100	74705	0.947938	74701	2	74723	15	100	74695	0.941046
N2:74968	chr02	74895	75041	-1:YBL079W; -1:YBL080C;	5.84183	6	94.75	4.355	74966	12	100	74969	2	79	74964	168	100	74976	18	100	74965	0.947186	74969	2	74963	20	100	74965	0.93635
N2:75238	chr02	75165	75311	+1:YBL079W;	5.95184	6	98	2.338	75241	37	100	75238	30	100	75237	129	92	75238	16	100	75235	0.609016	75241	2	75235	21	100
N2:75413	chr02	75340	75486	+2:YBL079W;	5.73847	6	91	5.657	75418	24	100	75414	21	100	75403	134	97	75416	5	67	75410	0.897755	75417	2	75412	13	100	75410	0.930606
N2:75573	chr02	75500	75646	+3:YBL079W;	5.07245	6	86.5	11.183	75589	15	100	75583	9	100	75559	116	79	75574	5	67	75570	0.907466	75565	2	75575	15	100	75575	0.907384
N2:75733	chr02	75660	75806	+4:YBL079W;	3.85431	4	100	5.323							75739	140	100	75728	10	100	75730	0.857749	75737	2	75727	30	100	75730	0.867294
N2:75890	chr02	75817	75963	+5:YBL079W;	3.8338	6	55.5	26.121	75916	9	78	75877	3	97	75901	83	46	75839	3	1	75885	0.915077	75889	2	75900	23	100	75885	0.914772
N2:76048	chr02	75975	76121	+6:YBL079W;	4.19071	6	82	19.135	76085	12	100	76048	5	100	76056	65	28	76060	8	100	76035	0.560125	76033	1	76063	12	83	76040	0.581338
N2:76202	chr02	76129	76275	+7:YBL079W;	4.02434	5	78.33	13.398				76208	3	97	76206	75	38	76213	7	100	76180	0.954817	76193	1	76211	13	100	76180	0.953765
N2:76449	chr02	76376	76522	+8:YBL079W;	2.0872	5	33.67	30.328				76494	7	100	76440	36	0	76450	3	1	76480	0.85601	76513	1				76485	0.695562
N2:76638	chr02	76565	76711	+9:YBL079W;	3.82521	6	84.75	19.364	76627	15	100	76652	10	100	76627	76	39	76632	6	100	76660	0.93622	76673	1	76576	10	50	76665	0.893186
N2:76819	chr02	76746	76892	+10:YBL079W;	2.0556	3	78.5	23.692				76859	3	97	76819	97	60						76817	2	76890	11	67
N2:77080	chr02	77007	77153	+12:YBL079W;	3.18106	6	79.75	23.552	77076	11	100	77113	4	100	77076	56	19	77125	6	100	77080	0.827288	77121	1	77072	8	17	77095	0.801572
N2:77259	chr02	77186	77332	+13:YBL079W;	4.58314	5	76	7.969	77251	14	100				77267	98	61	77262	5	67	77250	0.862275	77265	2	77273	11	67	77255	0.815893
N2:77422	chr02	77349	77495	+14:YBL079W;	3.01168	4	100	16.773	77421	15	100	77449	4	100							77425	0.900432	77409	1				77430	0.899975
N2:77634	chr02	77561	77707	+15:YBL079W;	2.77861	5	89	35.626	77632	8	67	77619	8	100				77641	8	100	77665	0.738724	77569	1	77600	18	100	77655	0.655445
N2:77879	chr02	77806	77952	+16:YBL079W;	3.40741	5	96.33	21.719	77882	10	89				77876	222	100	77919	8	100	77860	0.906429	77889	1	77892	20	100	77855	0.949252
N2:78046	chr02	77973	78119	+17:YBL079W;	2.82283	4	70.5	18.518							78062	78	41	78018	8	100	78040	0.62621	78049	1	78057	10	50	78035	0.858706
N2:78207	chr02	78134	78280	+18:YBL079W;	4.5824	6	100	14.733	78206	20	100	78231	6	100	78230	253	100	78202	10	100	78200	0.96517	78201	2	78246	13	100	78200	0.980165
N2:78354	chr02	78281	78427	+19:YBL079W;	3.08665	4	61.5	15.427	78363	4	23							78348	10	100	78360	0.932773	78329	2	78352	16	100	78365	0.935385
N2:78657	chr02	78584	78730	+21:YBL079W;	2.31274	5	49	47.689	78634	5	34	78664	2	79				78712	4	34	78660	0.708733	78601	2				78675	0.779238
N2:78997	chr02	78924	79070	+23:YBL079W;	3.10853	5	100	24.366				79002	4	100	78948	267	100	78995	9	100	78965	0.939228	79001	1	78950	24	100	78965	0.854772
N2:79294	chr02	79221	79367	+25:YBL079W;	4.00071	6	90.25	18.247	79298	12	100	79311	1	61	79293	208	100	79277	8	100	79275	0.742211	79321	1	79317	14	100	79265	0.674392
N2:79471	chr02	79398	79544	+26:YBL079W;	3.37974	4	56	11.701	79466	3	12				79477	148	100				79455	0.87329	79481	1				79455	0.874222
N2:79658	chr02	79585	79731	+27:YBL079W;	3.9841	6	89	19.704	79658	7	56	79672	4	100	79661	292	100	79625	8	100	79655	0.868755	79625	2	79656	10	50	79645	0.856786
N2:79836	chr02	79763	79909	+28*:YBL079W;	2.55525	3	53	12.055							79835	90	53				79825	0.859548	79849	2				79815	0.82576
N2:80002	chr02	79929	80075	+5*:YBL078C;	3.48859	4	72.5	10.468	80014	6	45							80006	9	100	79990	0.822168	79997	1				79965	0.8675
N2:80194	chr02	80121	80267	+4:YBL078C;	3.24075	5	67	19.468	80161	5	34				80165	315	100	80201	5	67	80200	0.922625	80193	2				80185	0.912691
N2:80393	chr02	80320	80466	+3:YBL078C;	4.88024	6	90.25	12.406	80384	13	100	80408	1	61	80381	267	100	80411	8	100	80390	0.938639	80393	2	80416	6	0	80385	0.921596
N2:80562	chr02	80489	80635	+2:YBL078C;	5.83122	6	82	4.457	80565	9	78	80566	1	61	80565	126	89	80558	14	100	80555	0.818479	80561	2	80558	12	83	80540	0.765499
N2:80709	chr02	80636	80782	+1:YBL078C;	4.69199	6	83.5	13.441	80717	5	34	80722	5	100	80719	248	100	80699	7	100	80700	0.692347	80689	2	80695	16	100	80690	0.81096
N2:80983	chr02	80910	81056	-1:YBL078C;	2.93459	5	72	25.524	80962	6	45	81004	2	79	80980	129	92				80985	0.954576	81029	2				81010	0.906475
N2:81204	chr02	81131	81277	+19*:YBL076C;	2.94703	6	77	29.607	81159	12	100	81155	5	100	81190	111	74	81212	4	34	81230	0.697264	81201	1	81170	19	100	81250	0.899125
N2:81354	chr02	81281	81427	+18:YBL076C;	4.62864	5	100	7.649	81355	19	100	81352	8	100	81342	157	100	81360	6	100			81361	1	81348	8	17
N2:81506	chr02	81433	81579	+17:YBL076C;	3.02717	5	93.67	24.489	81546	15	100	81503	8	100	81504	118	81				81480	0.554573	81521	1	81489	14	100	81460	0.515657
N2:81676	chr02	81603	81749	+16:YBL076C;	2.96596	4	100	23.415				81673	4	100	81675	147	100	81630	7	100			81681	1	81648	29	100
N2:81830	chr02	81757	81903	+15:YBL076C;	3.97566	5	100	13.795	81807	13	100	81833	4	100				81836	7	100	81820	0.930634	81841	1	81823	19	100	81825	0.928054
N2:81986	chr02	81913	82059	+14:YBL076C;	3.16137	4	89	13.601	81977	9	78							81973	7	100	81995	0.819378	82001	1	81970	15	100	81990	0.695155
N2:82140	chr02	82067	82213	+13:YBL076C;	4.28933	5	77	11.171	82141	5	34	82121	3	97	82135	160	100				82150	0.792881	82145	2	82075	10	50	82145	0.836884
N2:82305	chr02	82232	82378	+12:YBL076C;	3.49525	6	80.75	23.833	82339	11	100	82301	2	79	82297	81	44	82308	10	100	82330	0.952311	82273	2	82296	31	100	82315	0.920417
N2:82549	chr02	82476	82622	+11:YBL076C;	4.12624	6	90.75	33.259	82544	11	100	82513	6	100	82533	100	63	82549	15	100	82565	0.976062	82561	2	82556	28	100	82560	0.971235
N2:82720	chr02	82647	82793	+10:YBL076C;	3.82903	6	72.25	28.062	82717	7	56	82725	3	97	82721	73	36	82782	7	100	82750	0.896449	82705	1	82749	17	100	82745	0.888961
N2:82869	chr02	82796	82942	+9:YBL076C;	1.98274	3	12	27.074							82872	49	12				82915	0.769827	82865	1	82865	6	0	82915	0.746599
N2:83030	chr02	82957	83103	+8:YBL076C;	3.79249	5	91	33.342	82957	14	100	83032	6	100	83026	101	64	83039	7	100			83025	1	83026	19	100
N2:83193	chr02	83120	83266	+7:YBL076C;	2.96333	5	98.33	27.554	83200	19	100	83236	4	100	83198	132	95				83160	0.556781	83185	1	83180	8	17	83155	0.583487
N2:83370	chr02	83297	83443	+6:YBL076C;	2.31149	4	43	27.22	83370	2	1	83411	1	61				83377	5	67			83345	1
N2:83616	chr02	83543	83689	+5:YBL076C;	4.85899	5	89	4.583	83619	8	67	83609	4	100				83616	8	100	83615	0.793555	83621	2	83602	18	100	83605	0.87473
N2:83905	chr02	83832	83978	+3:YBL076C;	3.50939	4	39	10.52	83889	5	34				83913	81	44				83905	0.806515	83909	2	83904	19	100	83900	0.793861
N2:84074	chr02	84001	84147	+2:YBL076C;	5.77085	6	100	5.269	84075	33	100	84080	7	100	84072	183	100	84078	7	100	84065	0.980127	84073	1	84079	22	100	84060	0.953079
N2:84246	chr02	84173	84319	+1:YBL076C;	5.8008	6	100	4.916	84248	24	100	84255	6	100	84241	184	100	84243	23	100	84245	0.941337	84245	2	84249	44	100	84245	0.941816
N2:84401	chr02	84328	84474	+13*:YBL075C; -1:YBL076C;	1.87905	2	100	8.485							84407	260	100				84395	0.510301						84395	0.575225
N2:84566	chr02	84493	84639	+12:YBL075C;	4.9281	5	100	3.209	84566	51	100	84562	23	100	84570	483	100				84565	0.957196	84569	2	84567	16	100	84565	0.948797
N2:84737	chr02	84664	84810	+11:YBL075C;	5.71562	6	100	5.992	84735	21	100	84725	6	100	84739	196	100	84739	7	100	84740	0.969895	84741	2	84733	11	67	84740	0.945014
N2:84905	chr02	84832	84978	+10:YBL075C;	5.17604	6	100	10.87	84923	20	100	84904	13	100	84890	220	100	84905	13	100	84900	0.940882	84909	1	84899	24	100	84900	0.947448
N2:85077	chr02	85004	85150	+9:YBL075C;	4.51496	5	100	8.849	85091	35	100				85070	204	100	85070	7	100	85075	0.968077	85081	2	85080	17	100	85080	0.956468
N2:85353	chr02	85280	85426	+7:YBL075C;	2.39511	5	100	43.723	85368	26	100	85418	4	100	85298	180	100	85339	6	100			85353	1
N2:85597	chr02	85524	85670	+6:YBL075C;	3.11082	4	85.5	14.944	85594	21	100	85600	9	100	85613	79	42	85577	7	100					85598	17	100
N2:85823	chr02	85750	85896	+5:YBL075C;	2.68078	6	91.75	38.943	85862	19	100	85776	6	100	85823	160	100	85755	5	67	85810	0.948571	85833	1				85805	0.92864
N2:85983	chr02	85910	86056	+4:YBL075C;	2.21535	3	100	18.009				85981	5	100							86010	0.948233	85977	2	85954	9	34	86010	0.900041
N2:86266	chr02	86193	86339	+2:YBL075C;	3.7525	6	94.75	29.663	86234	31	100	86260	2	79	86200	186	100	86264	7	100	86270	0.773203	86281	1	86254	11	67	86265	0.759943
N2:86431	chr02	86358	86504	+1:YBL075C; +9*:YBL074C;	4.46503	6	94.75	16.621	86399	23	100	86416	2	79	86431	178	100	86443	9	100	86430	0.959706	86441	1	86441	29	100	86425	0.96045
N2:86602	chr02	86529	86675	0:YBL075C; +8:YBL074C;	5.31782	6	100	9.283	86591	13	100	86604	12	100	86612	277	100	86613	6	100	86600	0.983079	86593	2	86604	12	83	86595	0.979915
N2:86786	chr02	86713	86859	-1:YBL075C; +7:YBL074C;	4.85408	6	100	13.52	86774	18	100	86785	16	100	86781	170	100	86812	11	100	86785	0.989407	86797	2	86795	17	100	86790	0.991259
N2:86947	chr02	86874	87020	+6:YBL074C;	2.24267	4	100	35.94				87019	4	100	86941	186	100				86945	0.838886	86973	2				86945	0.829142
N2:87114	chr02	87041	87187	+5:YBL074C;	3.84982	5	76.33	15.611	87086	16	100				87116	99	62	87127	5	67	87105	0.950713	87117	1	87118	22	100	87105	0.94609
N2:87288	chr02	87215	87361	+4:YBL074C;	5.01008	6	98.5	14.372	87255	14	100	87291	4	100	87289	131	94	87284	8	100	87295	0.870281	87285	2	87288	12	83	87295	0.825526
N2:87439	chr02	87366	87512	+3:YBL074C;	5.5666	6	91.75	7.285	87430	15	100	87445	4	100	87441	170	100	87442	5	67	87445	0.879247	87429	1	87418	18	100	87440	0.878949
N2:87598	chr02	87525	87671	+2:YBL074C;	5.22406	6	99.25	10.621	87619	18	100	87605	3	97	87596	232	100	87596	10	100	87595	0.936937	87589	1	87587	17	100	87595	0.935062
N2:87779	chr02	87706	87852	+1:YBL074C;	4.69676	6	93.5	15.201	87775	30	100	87781	18	100	87789	111	74	87790	7	100	87770	0.98709	87749	1	87782	33	100	87770	0.990247
N2:88068	chr02	87995	88141	-1:YBL074C;	2.47913	6	75	38.915	88047	1	0	88009	5	100	88108	215	100	88068	8	100	88075	0.78267	88113	2	88074	23	100	88085	0.767607
N2:88361	chr02	88288	88434		2.00935	4	54	31.542	88413	2	1	88418	1	61	88362	157	100				88360	0.863917						88350	0.884317
N2:88514	chr02	88441	88587		2.67836	4	17	35.79							88584	16	0	88513	4	34	88525	0.897552	88505	2				88515	0.894378
N2:88776	chr02	88703	88849		1.07814	3	100	43.509	88822	25	100										88735	0.930254	88777	1				88730	0.914992
N2:89080	chr02	89007	89153	+3*:YBL072C;	4.21091	6	100	18.533	89045	18	100	89083	11	100	89076	138	100	89062	7	100	89085	0.893921	89097	1	89136	10	50	89080	0.881138
N2:89267	chr02	89194	89340	+2:YBL072C; +3*:YBL071C-B;	4.88459	6	78	12.75	89257	9	78	89289	7	100	89277	171	100	89266	4	34	89255	0.962116	89269	2	89295	31	100	89255	0.94907
N2:89423	chr02	89350	89496	+1:YBL072C; +2:YBL071C-B;	3.77612	4	78	6.782	89426	7	56				89428	238	100				89425	0.944095	89413	2	89486	9	34	89425	0.938234
N2:89643	chr02	89570	89716	-1:YBL071W-A; -1:YBL072C; +1:YBL071C-B;	2.89762	4	78	20.535				89649	11	100	89648	436	100	89636	4	34	89605	0.714185						89605	0.753597
N2:89998	chr02	89925	90071	+1:YBL071W-A;	4.28448	6	97.25	23.106	90000	10	89	89974	12	100	89997	285	100	89999	17	100	89945	0.931075	90005	1	89987	23	100	89945	0.905642
N2:90160	chr02	90087	90233	+2:YBL071W-A;	4.61205	5	100	7.759	90160	21	100	90156	5	100	90150	150	100				90170	0.965328	90165	1	90159	9	34	90170	0.973225
N2:90439	chr02	90366	90512	-1:YBL069W; +4*:YBL071W-A;	3.83365	6	66.25	30.224	90440	6	45	90507	2	79	90446	78	41	90430	8	100	90480	0.928104	90437	2	90477	22	100	90475	0.893361
N2:90709	chr02	90636	90782	+1:YBL069W;	4.39722	6	97.25	16.08	90712	10	89	90692	7	100	90716	238	100	90712	13	100	90690	0.956921	90733	2	90725	23	100	90690	0.954058
N2:90861	chr02	90788	90934	+2:YBL069W;	3.69884	5	67	16.947	90863	15	100	90850	5	100				90831	3	1	90875	0.950873	90865	2				90880	0.971825
N2:91055	chr02	90982	91128	+3:YBL069W;	5.39602	6	90.25	8.869	91059	23	100	91063	8	100	91048	131	94	91057	5	67	91040	0.909222	91061	1	91038	17	100	91045	0.926709
N2:91217	chr02	91144	91290	+4:YBL069W;	4.63336	5	96.33	7.463	91219	10	89	91226	5	100	91222	215	100				91210	0.936522	91209	2				91215	0.935187
N2:91505	chr02	91432	91578	+6:YBL069W;	4.74979	6	74.5	20.89	91504	4	23	91456	3	97	91497	115	78	91515	11	100	91505	0.986581	91505	2	91514	15	100	91505	0.98923
N2:91668	chr02	91595	91741	+7:YBL069W;	3.45149	5	100	34.951	91653	19	100	91678	7	100				91636	10	100	91680	0.933143	91665	2	91674	15	100	91675	0.947972
N2:91833	chr02	91760	91906	+8:YBL069W;	5.58755	6	89	7.146	91839	7	56	91830	8	100	91821	176	100	91840	8	100	91835	0.920119	91829	2	91838	24	100	91835	0.934528
N2:91981	chr02	91908	92054	+9:YBL069W;	2.91521	4	100	16.132							91972	144	100	91996	11	100	91990	0.813009	91961	2	91997	10	50	91985	0.76362
N2:92156	chr02	92083	92229	+10*:YBL069W; -1:YBL068W;	5.78734	6	100	5.02	92156	13	100	92161	12	100	92158	259	100	92150	7	100	92150	0.935824	92161	2	92163	12	83	92140	0.957991
N2:92417	chr02	92344	92490	+1:YBL068W;	4.63137	5	100	7.603	92414	32	100				92425	335	100	92421	12	100	92405	0.973851	92417	2	92413	17	100	92405	0.971683
N2:92579	chr02	92506	92652	+2:YBL068W;	5.65754	6	100	6.47	92587	20	100	92577	5	100	92580	237	100	92584	13	100	92575	0.926289	92569	2	92580	32	100	92570	0.895564
N2:92746	chr02	92673	92819	+3:YBL068W;	5.79678	6	99.75	4.889	92751	17	100	92743	9	100	92747	136	99	92740	6	100	92745	0.863453	92753	1	92759	10	50	92735	0.857792
N2:92933	chr02	92860	93006	+4:YBL068W;	3.30406	5	100	34.871	92944	28	100	92935	5	100	92933	142	100				93005	0.89912	92913	1	92899	9	34	93005	0.927987
N2:93193	chr02	93120	93266	+6:YBL068W;	4.58887	6	95.75	14.077	93213	14	100	93204	7	100	93182	120	83	93178	7	100	93185	0.936285	93201	1	93181	16	100	93185	0.939604
N2:93367	chr02	93294	93440	+7:YBL068W;	4.41342	6	80.75	18.705	93405	4	23	93375	24	100	93371	426	100	93371	10	100	93355	0.945858	93353	2	93365	27	100	93350	0.946933
N2:93637	chr02	93564	93710	+17*:YBL067C;	3.42616	5	36	17.213	93659	3	12	93624	2	79	93637	54	17				93620	0.970544	93653	2	93643	9	34	93620	0.953451
N2:93809	chr02	93736	93882	+16:YBL067C;	4.82987	6	94.75	26.351	93816	13	100	93810	2	79	93803	162	100	93745	12	100	93805	0.954355	93809	1	93765	32	100	93805	0.952148
N2:93986	chr02	93913	94059	+15:YBL067C;	3.70326	4	100	7.89	93986	14	100	93992	10	100	93989	172	100						93974	2	93931	21	100	94040	0.623097
N2:94235	chr02	94162	94308	+13:YBL067C;	3.42361	6	89	37.185	94231	7	56	94308	6	100	94306	160	100	94233	7	100	94255	0.644328	94230	2	94249	13	100	94245	0.709323
N2:94493	chr02	94420	94566	+11:YBL067C;	2.61138	5	100	25.599	94445	12	100				94479	157	100	94456	9	100	94500	0.960094	94502	1	94440	18	100	94500	0.937168
N2:94669	chr02	94596	94742	+10:YBL067C;	2.4973	3	100	13.077							94686	156	100				94665	0.820994	94662	1				94675	0.699142
N2:94824	chr02	94751	94897	+9:YBL067C;	1.97824	4	85.33	39.908	94754	7	56	94757	4	100				94827	10	100			94822	1	94779	23	100
N2:94979	chr02	94906	95052	+8:YBL067C;	4.32198	5	92.67	10.407				94982	6	100	94969	115	78	94990	11	100	94985	0.66214	94966	2	95027	10	50	94985	0.685544
N2:95279	chr02	95206	95352	+6:YBL067C;	5.58683	6	100	7.12	95277	13	100	95287	4	100	95274	148	100	95275	8	100	95290	0.850697	95274	1	95275	12	83	95285	0.854949
N2:95444	chr02	95371	95517	+5:YBL067C;	4.7982	5	87	5.541	95443	12	100	95435	1	61				95446	7	100	95445	0.844333	95450	2	95439	9	34	95440	0.805324
N2:95601	chr02	95528	95674	+4:YBL067C;	5.77754	6	83.5	5.193	95603	8	67	95599	9	100	95595	305	100	95610	5	67	95600	0.92996	95598	2	95598	20	100	95595	0.916677
N2:95765	chr02	95692	95838	+3:YBL067C;	4.51941	5	81	8.905	95764	17	100	95779	2	79	95754	101	64				95765	0.938311	95766	2	95768	39	100	95760	0.938895
N2:95932	chr02	95859	96005	+2:YBL067C;	5.73858	6	94.5	5.586	95927	9	78	95939	11	100	95937	660	100	95934	16	100	95925	0.973655	95930	2	95938	26	100	95925	0.96336
N2:96101	chr02	96028	96174	-1:CUT006; +1:YBL067C;	3.46866	5	47	18.606	96118	4	23	96102	5	100	96094	55	18				96135	0.883252	96090	2	96140	10	50	96130	0.840486
N2:96386	chr02	96313	96459	+1:CUT006; -1:YBL067C;	2.1977	5	49.67	30.924	96336	5	34				96411	85	48	96346	5	67	96375	0.910334	96390	2				96395	0.833194
N2:96564	chr02	96491	96637	+25*:YBL066C; +2*:CUT006;	1.42405	2	100	19.799							96578	218	100				96550	0.754238						96565	0.762366
N2:96735	chr02	96662	96808	+24:YBL066C;	5.47047	6	100	8.311	96729	13	100	96740	5	100	96737	166	100	96742	20	100	96720	0.952798	96738	2	96732	48	100	96730	0.948036
N2:96912	chr02	96839	96985	+23:YBL066C;	3.10822	5	100	22.242	96950	13	100	96931	8	100	96892	204	100	96911	8	100	96910	0.968723			96895	13	100	96910	0.966213
N2:97213	chr02	97140	97286	+21:YBL066C;	3.27436	6	100	41.347	97216	12	100	97174	12	100	97211	202	100	97154	13	100	97280	0.934845	97207	2	97219	13	100	97280	0.95057
N2:97458	chr02	97385	97531	+20:YBL066C;	2.68168	4	98.5	29.353				97513	3	97	97462	201	100				97445	0.671613	97463	2				97450	0.560189
N2:97731	chr02	97658	97804	+18:YBL066C;	3.5924	5	92.67	16.078	97708	9	78	97709	12	100	97738	140	100				97740	0.856544	97735	1	97742	11	67	97735	0.832122
N2:97904	chr02	97831	97977	+17:YBL066C;	2.87048	4	89	17.407	97916	9	78							97877	10	100	97910	0.816342	97895	1	97886	23	100	97905	0.777422
N2:98203	chr02	98130	98276	+15:YBL066C;	4.36241	6	91.75	16.861	98208	8	67	98213	4	100	98171	251	100	98194	19	100	98190	0.907762	98215	1	98173	21	100	98190	0.954363
N2:98377	chr02	98304	98450	+14:YBL066C;	4.32167	5	100	10.784				98388	12	100	98375	202	100	98384	12	100	98360	0.949272	98375	1	98365	42	100	98365	0.856026
N2:98532	chr02	98459	98605	+13:YBL066C;	2.86841	4	100	27.178	98479	13	100				98537	163	100				98525	0.77195	98535	1	98533	9	34
N2:98691	chr02	98618	98764	+12:YBL066C;	3.90361	6	93	27.301	98752	15	100	98697	4	100	98714	109	72	98679	8	100	98680	0.901373	98695	1	98644	23	100	98665	0.932709
N2:98972	chr02	98899	99045	+10:YBL066C;	3.01085	6	100	27.223	98930	15	100	98966	8	100	98952	239	100	99000	7	100	98975	0.832898	98999	2	98961	17	100	98950	0.861029
N2:99162	chr02	99089	99235	+9:YBL066C;	4.27419	6	83.5	18.887	99127	13	100	99183	11	100	99153	195	100	99157	4	34	99160	0.741767	99171	1	99171	7	1	99145	0.702373
N2:99468	chr02	99395	99541	+7:YBL066C;	2.53113	5	89	31.958	99476	18	100	99511	7	100				99425	5	67	99450	0.73267	99471	1	99444	14	100	99445	0.702299
N2:99634	chr02	99561	99707	+6:YBL066C;	1.63945	4	67	28.721							99593	252	100	99655	4	34	99600	0.926898	99631	1	99623	8	17	99595	0.956099
N2:99794	chr02	99721	99867	+5:YBL066C;	4.47874	5	79.67	9.094	99788	28	100	99807	3	97	99785	79	42				99800	0.98383	99791	1	99785	16	100	99790	0.958806
N2:99957	chr02	99884	100030	+4:YBL066C;	5.40759	6	65.25	8.542	99947	12	100	99961	1	61	99967	32	0	99965	8	100	99950	0.702057	99951	1				99940	0.708796
N2:100114	chr02	100041	100187	+3:YBL066C;	4.38757	6	91	15.096	100121	21	100	100130	3	97	100129	275	100	100101	5	67	100105	0.982504	100095	2	100129	10	50	100100	0.977312
N2:100396	chr02	100323	100469	+1:YBL066C;	2.21069	3	100	17.349							100396	231	100				100385	0.852595	100419	2	100407	11	67	100385	0.975375
N2:100556	chr02	100483	100629	0:YBL066C; +5*:YBL064C;	4.81191	5	78	5.263	100560	18	100	100561	7	100				100551	4	34	100550	0.979942	100559	2	100577	11	67	100555	0.948456
N2:100860	chr02	100787	100933	+3:YBL064C;	3.75493	5	93.67	27.862	100865	10	89	100920	6	100	100849	129	92				100860	0.902468	100863	1				100830	0.893216
N2:101158	chr02	101085	101231	+1:YBL064C;	3.73788	5	100	19.665	101155	20	100	101118	19	100				101160	8	100	101170	0.933894	101151	2				101165	0.968256
N2:101323	chr02	101250	101396	0:YBL064C;	2.90283	5	67	34.217	101321	5	34	101314	5	100	101358	370	100	101264	4	34	101330	0.959634						101340	0.765201
N2:101663	chr02	101590	101736	-1:YBL063W;	3.12307	4	84	15.65	101667	10	89	101655	2	79							101690	0.871664	101659	2	101666	18	100	101700	0.866177
N2:101913	chr02	101840	101986	+1:YBL063W;	5.58121	6	100	7.36	101912	32	100	101914	21	100	101910	159	100	101927	7	100	101905	0.942525	101915	2	101907	9	34	101910	0.92328
N2:102082	chr02	102009	102155	+2:YBL063W;	3.9879	4	100	1.5	102083	12	100	102083	4	100							102080	0.839196	102083	2				102085	0.802644
N2:102248	chr02	102175	102321	+3:YBL063W;	5.65124	6	100	6.686	102254	20	100	102251	15	100	102247	193	100	102251	9	100	102235	0.947264	102247	2	102245	18	100	102245	0.940547
N2:102417	chr02	102344	102490	+4:YBL063W;	4.53981	6	75.25	14.405	102426	8	67	102412	9	100	102425	183	100	102401	4	34	102400	0.945847	102435	2	102413	23	100	102410	0.929496
N2:102580	chr02	102507	102653	+5:YBL063W;	4.69555	5	100	6.834	102587	16	100	102586	5	100				102579	15	100	102570	0.969733	102579	1	102566	29	100	102570	0.917834
N2:102891	chr02	102818	102964	+7:YBL063W;	4.6402	5	100	7.436	102881	23	100	102895	8	100				102886	9	100	102900	0.892213	102891	2				102905	0.901955
N2:103052	chr02	102979	103125	+8:YBL063W;	5.16162	6	100	10.69	103055	14	100	103057	16	100	103043	234	100	103053	13	100	103065	0.888333	103035	1	103051	25	100	103065	0.877518
N2:103301	chr02	103228	103374	+10:YBL063W;	2.59172	4	53	31.775	103286	6	45	103360	1	61							103305	0.784884	103307	2				103290	0.825274
N2:103552	chr02	103479	103625	+12:YBL063W;	2.69898	3	70	9.713							103544	107	70				103550	0.899668	103563	2				103555	0.92895
N2:103709	chr02	103636	103782	+13:YBL063W;	2.79213	5	89	39.638	103774	7	56	103664	8	100	103720	155	100	103704	10	100			103707	1	103719	17	100
N2:103908	chr02	103835	103981	+14:YBL063W;	2.93008	6	99.25	45.962	103948	11	100	103902	3	97	103914	226	100	103977	7	100	103905	0.93381	103851	2	103960	20	100	103900	0.855665
N2:104124	chr02	104051	104197	+15:YBL063W;	5.26614	6	93	10.893	104127	29	100	104129	12	100	104121	109	72	104128	11	100	104100	0.943205	104123	1	104110	20	100	104100	0.934067
N2:104283	chr02	104210	104356	+16:YBL063W;	3.03984	4	89.5	16.021	104299	16	100	104282	2	79							104260	0.958541	104283	1	104271	16	100	104260	0.95922
N2:104435	chr02	104362	104508	+17:YBL063W;	2.56783	5	100	34.847				104438	10	100	104363	200	100	104384	12	100	104420	0.865602	104443	1	104436	18	100	104415	0.832719
N2:104782	chr02	104709	104855	+19:YBL063W;	5.63191	6	100	6.911	104783	11	100	104786	8	100	104768	361	100	104783	21	100	104780	0.906249	104787	1	104761	33	100	104770	0.769316
N2:104967	chr02	104894	105040	+20:YBL063W;	3.5632	5	100	19.217	104965	15	100	104974	10	100				104967	10	100	105000	0.732238	104947	1	104966	34	100	104990	0.683619
N2:105124	chr02	105051	105197	+21*:YBL063W;	3.08915	5	100	25.657				105142	11	100	105119	368	100	105075	15	100	105130	0.69522	105107	1	105145	28	100	105125	0.711028
N2:105334	chr02	105261	105407	+13*:YBL061C;	2.00253	4	8	33.506	105277	2	1				105333	52	15				105275	0.717502	105335	1				105275	0.632947
N2:105509	chr02	105436	105582	+12:YBL061C;	3.65638	6	100	25.398	105519	19	100	105500	6	100	105508	206	100	105457	11	100	105485	0.905066	105527	1	105460	22	100	105490	0.891409
N2:105680	chr02	105607	105753	+11:YBL061C;	1.09261	3	100	26.153										105639	6	100	105645	0.88881	105687	1	105653	16	100	105650	0.887433
N2:105836	chr02	105763	105909	+10:YBL061C;	2.97972	6	86.25	34.085	105877	18	100	105777	4	100	105814	82	45	105845	6	100	105825	0.936708	105847	1	105821	11	67	105830	0.90534
N2:106029	chr02	105956	106102	+9:YBL061C;	2.53541	6	94	39.369	106034	14	100	105965	3	97	106028	116	79	106072	10	100	106065	0.748846	106007	1				106070	0.719523
N2:106274	chr02	106201	106347	+8:YBL061C;	3.33935	5	100	25.185	106275	16	100	106266	5	100	106295	143	100				106270	0.82145	106327	1	106310	11	67	106275	0.876189
N2:106494	chr02	106421	106567	+7:YBL061C;	3.2564	6	82.25	26.166	106453	15	100	106444	3	97	106506	135	98	106506	4	34	106480	0.891263	106487	1	106444	22	100	106485	0.87591
N2:106669	chr02	106596	106742	+6:YBL061C;	3.00873	6	97.25	28.507	106616	10	89	106619	6	100	106666	237	100	106685	10	100	106645	0.868827	106671	1	106642	18	100	106650	0.895778
N2:106963	chr02	106890	107036	+4:YBL061C;	3.28796	4	100	13.598				106940	6	100				106963	8	100	106965	0.535202	106971	1	106951	32	100	106950	0.750261
N2:107122	chr02	107049	107195	+3:YBL061C;	4.20953	6	91.75	20.794	107082	11	100	107117	10	100	107114	144	100	107144	5	67	107120	0.90875	107131	1	107128	17	100	107120	0.860468
N2:107280	chr02	107207	107353	+2:YBL061C;	5.05587	6	99.25	11.25	107265	16	100	107290	8	100	107273	134	97	107283	7	100	107295	0.959492	107275	2	107296	23	100	107295	0.945626
N2:107476	chr02	107403	107549	+1:YBL061C;	4.14291	5	93	11.824	107465	17	100	107475	2	79				107465	6	100	107490	0.812158	107487	1	107461	26	100	107490	0.628376
N2:107706	chr02	107633	107779	-1:YBL060W; -1:YBL061C;	5.32888	6	100	9.39	107712	15	100	107721	5	100	107699	416	100	107703	11	100	107695	0.949498	107707	2	107703	23	100	107695	0.952146
N2:107924	chr02	107851	107997	+1:YBL060W;	3.96429	6	99	20.646	107957	18	100	107913	15	100	107929	133	96	107924	11	100	107920	0.953846	107963	1	107944	23	100	107925	0.950896
N2:108106	chr02	108033	108179	+2:YBL060W;	3.47915	4	100	10.863				108107	8	100	108116	157	100				108090	0.940626	108107	2	108127	10	50	108095	0.942313
N2:108268	chr02	108195	108341	+3:YBL060W;	5.31305	6	89	9.579	108262	7	56	108283	4	100	108266	184	100	108272	12	100	108255	0.900101	108271	2	108272	32	100	108260	0.927762
N2:108439	chr02	108366	108512	+4:YBL060W;	5.24293	6	100	9.948	108442	13	100	108434	7	100	108431	210	100	108447	8	100	108430	0.934275	108455	2	108458	20	100	108435	0.940404
N2:108587	chr02	108514	108660	+5:YBL060W;	3.80671	4	100	6.238							108587	388	100	108580	8	100	108585	0.889614	108595	2	108579	13	100	108590	0.900715
N2:108769	chr02	108696	108842	+6:YBL060W;	3.58013	4	67	9.713				108785	2	79	108765	92	55				108765	0.962911	108767	1				108765	0.968992
N2:108938	chr02	108865	109011	+7:YBL060W;	4.22955	6	90.75	21.417	108980	11	100	108946	3	97	108945	103	66	108935	9	100	108935	0.948552	108915	2	108955	27	100	108935	0.948499
N2:109125	chr02	109052	109198	+8:YBL060W;	4.85416	6	97	27.262	109130	22	100	109121	5	100	109123	125	88	109121	10	100	109130	0.782063	109059	1	109118	26	100	109130	0.802698
N2:109327	chr02	109254	109400	+9:YBL060W;	3.53945	6	72.5	30.156	109286	4	23	109310	6	100	109328	230	100	109377	5	67	109335	0.960676	109331	2	109324	16	100	109335	0.965014
N2:109641	chr02	109568	109714	+11:YBL060W;	3.63305	4	100	8.655				109633	5	100				109646	9	100	109635	0.948142	109651	2	109685	14	100	109635	0.9504
N2:109812	chr02	109739	109885	+12*:YBL060W;	4.93895	6	94.75	11.928	109809	15	100	109820	2	79	109800	263	100	109824	10	100	109820	0.963582	109795	1	109829	24	100	109815	0.966149
N2:109992	chr02	109919	110065	+4*:YBL059C-A;	3.68055	4	50.5	8.18	109995	2	1				109999	164	100				109980	0.928562	109991	2	110000	10	50	109975	0.90663
N2:110161	chr02	110088	110234	+3:YBL059C-A;	4.34938	5	93	10.654	110170	23	100	110143	2	79				110168	14	100	110160	0.941786	110159	2	110143	19	100	110160	0.957029
N2:110340	chr02	110267	110413	+2:YBL059C-A;	5.02933	6	86.5	11.9	110340	8	67	110332	2	79	110344	413	100	110355	13	100	110320	0.951023	110343	2	110354	17	100	110325	0.955375
N2:110526	chr02	110453	110599	+1:YBL059C-A; -1:YBL059W;	5.71277	6	96	5.865	110527	12	100	110533	6	100	110520	121	84	110532	9	100	110525	0.941509	110519	2	110538	27	100	110525	0.955824
N2:110728	chr02	110655	110801	0:YBL059C-A; +1:YBL059W;	4.4114	6	99.25	16.058	110727	16	100	110731	3	97	110707	224	100	110736	15	100	110700	0.970081	110739	2	110737	29	100	110705	0.970875
N2:111025	chr02	110952	111098		3.88164	5	63.33	17.869	110988	7	56	111032	2	79	111021	92	55				111020	0.980396	111031	2				111015	0.978185
N2:111173	chr02	111100	111246	-1:YBL058W;	5.1081	6	100	10.907	111160	11	100	111189	5	100	111182	230	100	111166	9	100	111175	0.805543	111167	2	111165	24	100	111180	0.957842
N2:111454	chr02	111381	111527	+1:YBL058W;	5.78116	6	100	5.089	111446	29	100	111453	21	100	111454	351	100	111459	15	100	111450	0.93567	111459	2	111458	30	100	111450	0.944999
N2:111626	chr02	111553	111699	+2:YBL058W;	5.91989	6	100	3.061	111624	27	100	111622	6	100	111626	177	100	111627	13	100	111625	0.890248	111631	2	111628	16	100	111625	0.881657
N2:111778	chr02	111705	111851	+3:YBL058W;	2.88764	3	100	5.774										111785	8	100	111775	0.946897	111775	1	111785	14	100	111780	0.943588
N2:111940	chr02	111867	112013	+4:YBL058W;	4.74975	5	67.67	6.107	111945	26	100	111934	1	61	111948	79	42				111940	0.950292	111935	1	111889	6	0	111940	0.943321
N2:112237	chr02	112164	112310	+6:YBL058W;	4.20825	6	75.25	19.447	112223	5	34	112276	4	100	112227	189	100	112254	5	67	112240	0.818783	112239	2				112240	0.838028
N2:112408	chr02	112335	112481	+7:YBL058W;	3.93185	6	93.25	27.962	112438	26	100	112472	7	100	112397	110	73	112406	6	100	112415	0.936682	112407	1	112438	14	100	112415	0.931536
N2:112714	chr02	112641	112787	+5*:YBL057C; +9*:YBL058W;	4.76039	6	83.5	14.148	112717	5	34	112707	12	100	112702	193	100	112741	6	100	112725	0.752809	112711	2	112718	16	100	112730	0.662564
N2:112892	chr02	112819	112965	+4:YBL057C;	5.61187	6	91.75	7.033	112884	20	100	112890	26	100	112890	406	100	112892	5	67	112905	0.958269	112895	1	112901	18	100	112905	0.971371
N2:113077	chr02	113004	113150	+3:YBL057C;	5.73982	6	100	5.574	113071	17	100	113077	14	100	113071	168	100	113081	6	100	113085	0.918873	113079	2	113077	23	100	113085	0.908229
N2:113241	chr02	113168	113314	+2:YBL057C;	5.44393	6	100	8.353	113235	15	100	113251	9	100	113248	260	100	113229	6	100	113245	0.94136	113239	2	113242	15	100	113245	0.925653
N2:113406	chr02	113333	113479	-1:YBL056W; +1:YBL057C;	5.66887	6	99	6.325	113409	39	100	113410	10	100	113400	133	96	113403	10	100	113415	0.934312	113399	2	113408	20	100	113415	0.945437
N2:113692	chr02	113619	113765	+1:YBL056W; -1:YBL057C;	4.55848	5	100	8.307	113699	13	100	113687	7	100	113695	157	100				113680	0.965436	113699	2	113700	13	100	113680	0.972065
N2:113862	chr02	113789	113935	+2:YBL056W;	5.63947	6	100	6.626	113865	33	100	113871	24	100	113862	393	100	113853	7	100	113855	0.966468	113863	2	113867	19	100	113855	0.966711
N2:114027	chr02	113954	114100	+3:YBL056W;	5.60651	6	91	7.195	114024	8	67	114041	3	97	114025	171	100	114026	9	100	114020	0.905768	114027	2	114043	21	100	114015	0.914275
N2:114341	chr02	114268	114414	+5:YBL056W;	5.85213	6	94.5	4.183	114333	9	78	114341	5	100	114342	169	100	114339	10	100	114345	0.968119	114343	2	114357	25	100	114350	0.956088
N2:114530	chr02	114457	114603	+6:YBL056W;	5.03272	6	100	12.47	114532	14	100	114541	6	100	114528	154	100	114524	9	100	114505	0.871043	114535	1	114535	24	100	114510	0.863523
N2:114844	chr02	114771	114917	+8:YBL056W;	5.18233	6	85.75	10.172	114853	12	100	114836	6	100	114837	80	43	114853	9	100	114830	0.932412	114851	1	114858	15	100	114825	0.932501
N2:115008	chr02	114935	115081	+9:YBL056W;	2.86408	3	100	6.351				115011	4	100							115000	0.884555	115011	1				114995	0.864777
N2:115281	chr02	115208	115354	+11:YBL056W;	3.07021	4	81.5	14.886				115274	2	79	115299	121	84				115265	0.913762	115287	2	115316	16	100	115270	0.96791
N2:115504	chr02	115431	115577	+12*:YBL056W; +9*:YBL055C;	3.20414	4	51.5	14.652							115513	73	36	115503	5	67	115505	0.730856	115479	2
N2:115670	chr02	115597	115743	+8:YBL055C;	2.64174	6	100	46.328	115684	12	100	115618	9	100	115665	138	100	115613	7	100	115665	0.908731	115607	2	115719	22	100	115685	0.508995
N2:115855	chr02	115782	115928	+7:YBL055C;	3.65613	6	98.25	21.379	115879	12	100	115857	4	100	115824	130	93	115843	8	100	115850	0.92423	115879	1	115873	20	100	115860	0.889872
N2:116036	chr02	115963	116109	+6:YBL055C;	4.49106	5	100	8.877	116027	20	100	116025	5	100	116041	147	100				116045	0.87017	116039	1	116087	22	100	116045	0.887388
N2:116316	chr02	116243	116389	+4:YBL055C;	5.62701	6	100	6.919	116320	19	100	116323	11	100	116318	358	100	116303	10	100	116315	0.960707	116315	2	116303	24	100	116315	0.954373
N2:116499	chr02	116426	116572	+3:YBL055C;	5.67259	6	100	6.338	116501	27	100	116503	24	100	116489	223	100	116498	11	100	116495	0.967328	116507	1	116498	31	100	116495	0.970586
N2:116669	chr02	116596	116742	+2:YBL055C;	5.35092	6	99.25	9.333	116658	17	100	116675	3	97	116685	201	100	116667	8	100	116665	0.895091	116667	1	116670	16	100	116660	0.853185
N2:116847	chr02	116774	116920	+1:YBL055C;	4.80109	6	90	12.863	116843	27	100	116853	10	100	116834	97	60	116863	6	100	116830	0.879335	116855	1	116831	17	100	116825	0.866916
N2:117153	chr02	117080	117226		4.70384	5	100	6.656	117146	26	100	117159	21	100				117158	11	100	117145	0.890334	117155	2	117156	16	100	117145	0.872876
N2:117313	chr02	117240	117386	-1:YBL054W;	1.00001	1	100	0							117313	381	100
N2:117464	chr02	117391	117537	0:YBL054W;	2.71715	6	75	44.225	117450	12	100	117439	4	100	117474	157	100	117394	2	0	117475	0.874663	117515	2	117432	16	100	117480	0.889416
N2:117637	chr02	117564	117710	+2:YBL054W;	4.52038	6	100	15.007	117635	23	100	117619	23	100	117637	249	100	117654	13	100	117630	0.918221	117659	1	117634	21	100	117635	0.904896
N2:117814	chr02	117741	117887	+3:YBL054W;	4.52902	5	100	8.643	117827	31	100	117809	7	100	117806	158	100				117810	0.954544	117819	1	117769	13	100	117820	0.891689
N2:117982	chr02	117909	118055	+4:YBL054W;	5.16648	6	81.25	12.465	117979	19	100	117977	9	100	118010	62	25	117981	6	100	117985	0.894833	117979	1	117917	8	17	117995	0.891556
N2:118142	chr02	118069	118215	+5:YBL054W;	4.89476	5	70.67	3.912	118145	9	78	118148	7	100				118140	4	34	118140	0.625622	118139	1	118123	10	50	118145	0.598908
N2:118300	chr02	118227	118373	+6:YBL054W;	4.25031	5	81.67	12.57	118305	6	45				118301	139	100	118305	10	100	118275	0.901699	118299	1	118293	23	100	118280	0.855887
N2:118451	chr02	118378	118524	+7:YBL054W;	3.67278	6	78.75	26.306	118493	6	45	118504	6	100	118455	107	70	118440	9	100	118445	0.873017	118459	2	118521	20	100	118445	0.800617
N2:118611	chr02	118538	118684	+8:YBL054W;	2.95114	4	100	18.099							118608	195	100	118580	6	100	118610	0.8129	118623	1	118661	14	100	118610	0.78521
N2:118790	chr02	118717	118863	+9:YBL054W;	3.22515	5	87.67	26.216				118789	6	100	118817	100	63	118744	8	100	118790	0.724421	118783	1	118810	26	100	118795	0.79641
N2:118963	chr02	118890	119036	+10:YBL054W;	4.50846	6	100	15.211	118961	18	100	118974	16	100	118985	154	100	118951	6	100	118965	0.625332	118943	1	118976	26	100	118950	0.579452
N2:119128	chr02	119055	119201	+11*:YBL054W;	4.49697	6	75.5	15.237	119132	4	23	119135	2	79	119137	140	100	119127	11	100	119105	0.780159	119103	1	119132	16	100	119100	0.837379
N2:119334	chr02	119261	119407		1.00085	2	95	45.255							119334	132	95				119270	0.877541
N2:119497	chr02	119424	119570		3.8662	6	100	20.637	119506	18	100	119531	7	100	119497	168	100	119478	17	100	119505	0.944842	119475	1	119441	21	100	119505	0.956109
N2:119702	chr02	119629	119775		2.62333	5	79.67	33.141				119719	2	79	119711	97	60	119678	11	100	119690	0.911134	119635	1	119654	19	100	119690	0.922998
N2:119942	chr02	119869	120015		3.51823	6	73.75	31.032	119933	5	34	119955	1	61	119952	139	100	119936	12	100	120000	0.770274	119907	2	119952	23	100	120005	0.741561
N2:120134	chr02	120061	120207	+13*:YBL052C;	3.47154	6	100	21.785	120137	14	100	120118	6	100	120113	219	100	120139	9	100	120165	0.878479	120163	2	120147	23	100	120160	0.849579
N2:120335	chr02	120262	120408	+12:YBL052C;	4.28851	6	97.25	17.717	120332	10	89	120302	4	100	120319	147	100	120344	11	100	120335	0.901272	120351	1	120326	13	100	120335	0.932914
N2:120504	chr02	120431	120577	+11:YBL052C;	4.66668	5	68.67	7.092	120504	6	45	120510	1	61	120498	153	100				120495	0.927743	120511	1	120487	10	50	120500	0.95572
N2:120678	chr02	120605	120751	+10:YBL052C;	3.72426	5	100	17.053	120692	11	100				120673	155	100	120711	7	100	120675	0.973416	120671	1	120676	15	100	120680	0.98203
N2:120862	chr02	120789	120935	+9:YBL052C;	2.94367	5	78	33.38	120869	8	67	120795	6	100				120882	5	67	120845	0.954241	120855	2	120857	9	34	120850	0.964525
N2:121120	chr02	121047	121193	+7:YBL052C;	2.74402	3	100	8.888							121123	153	100				121110	0.812866	121127	1				121105	0.829439
N2:121409	chr02	121336	121482	+5:YBL052C;	4.25681	6	94.75	18.844	121411	14	100	121375	2	79	121412	240	100	121409	9	100	121395	0.793964	121431	2	121408	18	100	121400	0.846567
N2:121588	chr02	121515	121661	+4:YBL052C;	5.69294	6	100	6.282	121587	13	100	121591	5	100	121592	236	100	121589	7	100	121590	0.981264	121575	1	121566	15	100	121590	0.982252
N2:121751	chr02	121678	121824	+3:YBL052C;	5.8407	6	99.25	4.336	121752	15	100	121745	3	97	121756	203	100	121747	10	100	121755	0.970662	121751	2	121755	27	100	121755	0.980523
N2:121913	chr02	121840	121986	+2:YBL052C;	3.83644	5	85.33	14.663	121911	10	89	121929	5	100				121892	5	67	121905	0.881254	121923	2	121908	20	100	121905	0.858849
N2:122095	chr02	122022	122168	+1:YBL052C;	4.81462	6	94.75	12.896	122103	18	100	122095	2	79	122078	209	100	122105	6	100	122075	0.913748	122099	2	122098	11	67	122070	0.917468
N2:122367	chr02	122294	122440	+2:Unit008; -1:YBL052C; +16*:YBL051C;	2.96337	4	54	17.481	122337	2	1	122373	1	61	122360	166	100						122375	2
N2:122533	chr02	122460	122606	+1:Unit008; +15:YBL051C;	3.63945	5	81.67	17.53	122501	8	67				122536	115	78	122546	11	100	122520	0.952908	122535	2				122520	0.953367
N2:122742	chr02	122669	122815	-1:Unit008; +14:YBL051C;	2.53452	4	100	28.088							122730	225	100	122742	6	100	122690	0.767402	122755	2				122690	0.64913
N2:122902	chr02	122829	122975	+13:YBL051C;	1.96238	4	100	30.489	122851	11	100	122907	6	100							122850	0.829468	122899	1	122848	11	67	122830	0.510693
N2:123077	chr02	123004	123150	+12:YBL051C;	4.53024	6	92	20.498	123080	20	100	123080	11	100	123030	105	68	123080	6	100	123080	0.977461	123059	1	123095	15	100	123090	0.965109
N2:123251	chr02	123178	123324	+11:YBL051C;	2.02202	4	93.67	26.683				123249	6	100	123261	118	81	123203	7	100			123219	1	123320	10	50
N2:123529	chr02	123456	123602	+9:YBL051C;	3.84369	5	98	20.285				123572	6	100	123532	131	94	123523	6	100	123535	0.972032	123523	2	123479	12	83	123540	0.938853
N2:123722	chr02	123649	123795	+8:YBL051C;	1.53187	4	72.5	48.874	123784	6	45	123735	4	100							123710	0.852858	123667	1				123715	0.920417
N2:123976	chr02	123903	124049	+6:YBL051C;	4.27734	5	80.67	11.389	123981	6	45	123956	3	97				123978	7	100	123985	0.736859	123971	2				123980	0.719917
N2:124134	chr02	124061	124207	+5:YBL051C;	2.81445	4	75.5	36.847				124207	2	79	124130	109	72				124130	0.877604	124143	2				124130	0.870605
N2:124290	chr02	124217	124363	+4:YBL051C;	3.77863	5	100	16.652	124259	14	100				124299	188	100	124282	7	100	124300	0.971753	124287	1	124258	14	100	124295	0.962007
N2:124457	chr02	124384	124530	+3:YBL051C;	4.20306	5	65.33	11.446	124441	10	89	124465	1	61	124467	83	46				124460	0.596133	124447	1	124425	23	100	124455	0.66198
N2:124612	chr02	124539	124685	+2:YBL051C;	5.46752	6	94.75	8.167	124614	18	100	124616	2	79	124621	242	100	124600	9	100	124615	0.94832	124603	2	124615	19	100	124615	0.955759
N2:124782	chr02	124709	124855	-1:YBL050W; +1:YBL051C;	5.87591	6	100	26.69	124782	31	100	124789	12	100	124780	374	100	124778	15	100	124780	0.950511	124783	2	124781	30	100	124780	0.953267
N2:125091	chr02	125018	125164	+1*:YBL050W; -1:YBL051C;	5.86114	6	100	4.033	125092	22	100	125091	9	100	125096	307	100	125089	22	100	125085	0.969203	125095	2	125098	17	100	125085	0.972103
N2:125254	chr02	125181	125327		5.49196	6	80.5	8.4	125251	13	100	125247	2	79	125251	80	43	125254	16	100	125255	0.882307	125271	2	125261	20	100	125255	0.89557
N2:125413	chr02	125340	125486		3.56623	5	86.67	17.3	125444	17	100	125406	7	100	125411	97	60				125405	0.947747	125431	1	125452	10	50	125405	0.951396
N2:125569	chr02	125496	125642		3.89233	5	100	23.732	125621	17	100				125565	305	100	125570	6	100	125565	0.954032	125575	2	125575	12	83	125565	0.950652
N2:125898	chr02	125825	125971		5.40105	6	91.75	8.758	125912	14	100	125899	13	100	125889	104	67	125905	9	100	125895	0.956543	125891	1	125875	16	100	125900	0.930794
N2:126059	chr02	125986	126132		3.07647	5	76	20.736				126094	1	61	126063	159	100	126047	5	67	126085	0.873278	126051	1	126063	11	67	126090	0.826184
N2:126353	chr02	126280	126426	+8:SUT438;	3.37046	5	100	22.59				126364	9	100	126350	209	100	126334	12	100	126355	0.960906	126395	2	126350	19	100	126355	0.94931
N2:126534	chr02	126461	126607	+7:SUT438; -1:YBL049W;	3.65997	5	99	24.191	126483	16	100	126537	3	97	126545	146	100				126525	0.822666	126531	2	126525	8	17	126530	0.77556
N2:126688	chr02	126615	126761	+6:SUT438; 0:YBL049W;	2.29469	5	78	32.031	126690	5	34				126738	202	100	126728	9	100	126690	0.78428	126659	2	126712	14	100	126685	0.770098
N2:127050	chr02	126977	127123	+4:SUT438; +2:YBL049W;	3.06627	6	97.25	35.963	126990	10	89	127035	4	100	126978	195	100	127065	7	100	127040	0.666206	127059	1	127021	9	34	127030	0.58567
N2:127202	chr02	127129	127275	+3:SUT438; +3:YBL049W;	5.07547	6	95.25	12.624	127199	13	100	127212	3	97	127199	121	84	127205	12	100	127175	0.881123	127203	2	127217	17	100	127175	0.888522
N2:127370	chr02	127297	127443	+2:SUT438; +4*:YBL049W;	4.53241	5	85.33	8.62	127362	7	56				127383	155	100	127374	6	100	127370	0.967252	127363	2	127350	11	67	127370	0.915074
N2:127531	chr02	127458	127604	+1:SUT438;	2.9968	4	78	34.51	127600	7	56				127532	231	100				127530	0.782446	127531	2				127530	0.689519
N2:127795	chr02	127722	127868	-1:SUT438;	2.83715	3	39	7							127792	76	39				127790	0.953796	127803	2				127795	0.980071
N2:127974	chr02	127901	128047	+25*:YBL047C;	2.91278	4	66	22.396				127968	11	100	127976	69	32				127980	0.91739	127931	2	127914	12	83	127980	0.933968
N2:128239	chr02	128166	128312	+23:YBL047C;	2.92531	6	90	49.869	128306	14	100	128237	7	100	128177	97	60	128244	8	100	128170	0.962345	128235	1				128170	0.972817
N2:128395	chr02	128322	128468	+22:YBL047C;	3.00013	4	100	36							128395	163	100	128467	9	100	128395	0.959635	128395	1	128393	18	100	128395	0.949838
N2:128557	chr02	128484	128630	+21:YBL047C;	2.56026	5	100	31.342	128544	21	100	128569	4	100				128619	6	100	128600	0.883412	128555	1	128528	11	67	128600	0.881424
N2:128853	chr02	128780	128926	+19:YBL047C;	3.6691	4	89	8.165	128847	16	100				128861	115	78				128845	0.652733	128859	2	128851	21	100	128840	0.763939
N2:129108	chr02	129035	129181	+18:YBL047C;	5.04304	6	100	11.472	129089	15	100	129118	8	100	129116	148	100	129099	14	100	129105	0.943209	129115	2	129086	19	100	129105	0.931547
N2:129271	chr02	129198	129344	+17:YBL047C;	4.7314	5	100	6.403				129268	7	100	129280	198	100	129274	14	100	129270	0.9202	129263	1	129275	22	100	129270	0.950742
N2:129469	chr02	129396	129542	+16:YBL047C;	2.44894	4	83.5	46.39							129475	169	100	129473	5	67	129450	0.915526	129407	2	129467	13	100	129455	0.939772
N2:129627	chr02	129554	129700	+15:YBL047C;	2.59854	5	83.33	32.764	129616	15	100				129639	87	50	129626	9	100	129690	0.8534	129679	1	129630	13	100	129700	0.848889
N2:129777	chr02	129704	129850	+14:YBL047C;	2.90412	5	79.67	30.987	129770	9	78	129781	1	61				129779	9	100	129825	0.539793	129839	1	129820	14	100
N2:129991	chr02	129918	130064	+13:YBL047C;	5.38191	6	83	8.967	129980	24	100	129993	4	100	130005	69	32	129995	14	100	129990	0.901049	129983	2	129960	15	100	129985	0.934904
N2:130160	chr02	130087	130233	+12:YBL047C;	2.67445	5	99	35.465				130209	3	97	130173	165	100	130154	10	100	130155	0.965604	130111	2	130182	15	100	130160	0.965261
N2:130370	chr02	130297	130443	+11:YBL047C;	1.97578	4	66.67	38.561	130325	15	100	130375	6	100	130366	34	0						130419	1
N2:130592	chr02	130519	130665	+10:YBL047C;	3.98619	6	72.5	26.628	130594	17	100	130651	4	100	130600	93	56	130580	4	34	130610	0.917402	130579	1	130659	10	50	130610	0.845275
N2:130745	chr02	130672	130818	+9:YBL047C;	2.89833	4	75.33	29.354				130803	5	100	130750	63	26	130746	7	100			130739	1	130799	15	100
N2:130954	chr02	130881	131027	+8:YBL047C;	1.35932	4	56.5	38.803				130970	2	79				130885	4	34	130940	0.823157	130899	1	130979	12	83	130915	0.782138
N2:131123	chr02	131050	131196	+7:YBL047C;	2.76326	5	99	41.603	131119	15	100	131133	3	97				131117	9	100	131175	0.684758	131059	1	131128	17	100	131170	0.869714
N2:131360	chr02	131287	131433	+6:YBL047C;	3.98405	6	80	29.378	131295	15	100	131341	1	61	131361	129	92	131365	5	67	131355	0.956054	131379	1				131350	0.960795
N2:131527	chr02	131454	131600	+5:YBL047C;	3.21739	5	70.67	25.832	131474	9	78	131527	5	100				131528	4	34	131505	0.631823	131539	1	131456	15	100	131495	0.509522
N2:131813	chr02	131740	131886	+3:YBL047C;	3.12535	4	98.5	15.174	131810	17	100	131789	3	97							131825	0.937838	131815	2	131802	8	17	131825	0.926009
N2:131971	chr02	131898	132044	+2:YBL047C;	4.72208	6	83.5	13.934	131979	37	100	131970	4	100	131956	204	100	131994	4	34	131975	0.891388	131959	1				131970	0.902762
N2:132165	chr02	132092	132238	+1:YBL047C; -1:YBL046W;	5.06951	6	72	11.827	132164	10	89	132168	1	61	132187	108	71	132169	5	67	132155	0.963274	132155	2	132156	18	100	132150	0.955595
N2:132456	chr02	132383	132529	-1:YBL047C; +1:YBL046W;	5.20194	6	100	10.206	132467	16	100	132449	7	100	132453	154	100	132456	7	100	132445	0.913145	132471	2	132450	12	83	132440	0.899682
N2:132612	chr02	132539	132685	+2:YBL046W;	3.96615	5	67	18.199				132614	1	61	132651	77	40	132611	6	100	132605	0.895372	132615	1				132615	0.791985
N2:132804	chr02	132731	132877	+3:YBL046W;	5.36236	6	100	9.048	132814	14	100	132807	9	100	132809	428	100	132805	11	100	132790	0.957519	132795	2	132811	19	100	132795	0.972958
N2:132973	chr02	132900	133046	+4:YBL046W;	4.38841	5	100	10.065	132969	14	100	132978	5	100	132973	141	100				132960	0.928103	132987	1	132969	14	100	132960	0.910312
N2:133126	chr02	133053	133199	+5:YBL046W;	3.04918	4	100	16.317							133134	202	100	133098	7	100	133120	0.933862	133131	2	133150	11	67	133120	0.890803
N2:133293	chr02	133220	133366	+6:YBL046W;	4.04199	5	100	14.293	133266	20	100	133302	23	100				133298	9	100	133295	0.973827	133287	1	133322	12	83	133300	0.964056
N2:133478	chr02	133405	133551	+7*:YBL046W;	2.17545	4	100	26.875	133462	20	100	133498	6	100							133480	0.706965	133435	2	133480	9	34	133495	0.811683
N2:133725	chr02	133652	133798		2.22805	4	100	24.757				133717	8	100				133751	8	100	133770	0.941379	133723	2	133720	13	100	133755	0.838558
N2:133883	chr02	133810	133956	+1*:Unit009; +12*:YBL045C;	1.00002	1	-2	0															133883	2
N2:134052	chr02	133979	134125	0:Unit009; +11:YBL045C;	2.90151	5	55	32.455	134047	5	34	134056	3	97				134029	4	34	134070	0.942651	134115	2	134038	18	100	134065	0.945567
N2:134212	chr02	134139	134285	-1:Unit009; +10:YBL045C;	2.86502	6	100	38.539	134200	12	100	134213	6	100	134216	171	100	134159	6	100	134250	0.926716	134259	1	134171	16	100	134250	0.922545
N2:134407	chr02	134334	134480	+9:YBL045C;	3.60098	5	99	33.484	134480	16	100	134400	3	97				134410	7	100	134400	0.686983	134419	1	134446	12	83	134400	0.584779
N2:134693	chr02	134620	134766	+7:YBL045C;	2.13138	5	56	46.182				134631	1	61	134686	44	7	134693	7	100	134755	0.869752	134723	2
N2:134863	chr02	134790	134936	+6:YBL045C;	1.07851	2	61	28.284				134827	1	61									134867	1
N2:135165	chr02	135092	135238	+4:YBL045C;	3.78886	5	87.33	15.271	135161	9	78				135147	121	84	135161	7	100	135175	0.628697	135187	1	135185	18	100	135175	0.588205
N2:135324	chr02	135251	135397	+3:YBL045C;	5.80603	6	100	4.792	135319	23	100	135328	7	100	135321	164	100	135324	6	100	135320	0.871921	135331	2	135314	8	17	135315	0.886932
N2:135484	chr02	135411	135557	+2:YBL045C;	3.48846	4	82	10.308	135495	17	100				135490	101	64				135475	0.915398	135475	2	135504	11	67	135470	0.912769
N2:135674	chr02	135601	135747	+1:YBL045C;	3.97491	6	99.25	26.23	135685	16	100	135615	3	97	135668	321	100	135683	10	100	135650	0.896747	135671	2	135691	12	83	135645	0.837615
N2:135833	chr02	135760	135906	0:YBL045C;	2.85812	3	98.5	6.506				135827	3	97	135833	296	100				135840	0.615381						135835	0.650271
N2:136108	chr02	136035	136181	-1:YBL044W; -1:YBL043W;	2.15179	3	89.5	18.735	136108	11	100	136099	2	79							136135	0.905872						136135	0.926273
N2:136386	chr02	136313	136459	+1:YBL044W; +1:YBL043W;	3.3416	4	88.5	12.5	136384	12	100				136396	114	77				136390	0.885838	136367	2	136389	11	67	136385	0.831414
N2:136561	chr02	136488	136634	+2:YBL044W; +2:YBL043W;	3.26106	4	100	13.226							136558	222	100	136577	6	100	136545	0.930538	136563	2	136565	15	100	136550	0.977558
N2:136729	chr02	136656	136802	+3:YBL044W; +3:YBL043W;	2.64405	6	100	37.798	136661	21	100	136765	20	100	136728	165	100	136701	8	100	136725	0.831227	136755	1	136781	12	83	136750	0.95089
N2:136922	chr02	136849	136995	+4:YBL044W; +4:YBL043W;	4.32097	6	91.75	21.766	136873	11	100	136924	7	100	136929	332	100	136931	5	67	136905	0.940326	136915	1	136940	10	50	136915	0.943096
N2:137083	chr02	137010	137156	+5:YBL044W; +5:YBL043W;	4.49559	6	88.25	15.639	137084	13	100	137111	7	100	137081	90	53	137100	16	100	137070	0.865493	137075	1	137096	24	100	137070	0.775008
N2:137244	chr02	137171	137317	+6:YBL044W; +6:YBL043W;	2.91445	4	100	15.631	137232	19	100				137257	287	100				137230	0.788776	137259	2				137225	0.744388
N2:137398	chr02	137325	137471	+7:YBL044W; +7:YBL043W;	2.71504	4	100	22.038	137407	19	100	137358	7	100				137402	14	100			137387	2
N2:137742	chr02	137669	137815	-1:Unit029;	3.46274	5	89	17.176	137747	13	100	137753	6	100				137716	5	67	137745	0.975611	137719	1				137745	0.981249
N2:137930	chr02	137857	138003	+1:Unit029;	4.76382	6	90	14.162	137935	20	100	137926	10	100	137903	97	60	137940	18	100	137920	0.843407	137939	1	137924	38	100	137935	0.727379
N2:138198	chr02	138125	138271	+3*:Unit029; +13*:YBL042C;	1.71283	3	79	26.16				138211	2	79							138190	0.797133	138159	1	138143	23	100	138190	0.838191
N2:138415	chr02	138342	138488	+12:YBL042C;	4.24523	6	99.25	19.108	138420	21	100	138419	3	97	138423	218	100	138392	9	100	138410	0.872687	138375	1	138469	11	67	138420	0.814841
N2:138573	chr02	138500	138646	+11:YBL042C;	2.29908	4	89	32.438	138570	8	67	138597	5	100				138567	7	100			138519	2	138576	8	17
N2:138921	chr02	138848	138994	+9:YBL042C;	2.9862	3	93.5	2				138921	7	100	138923	124	87						138919	1
N2:139068	chr02	138995	139141	+8:YBL042C;	1.89868	4	98.5	37.815	139002	13	100	139074	3	97							139005	0.930983	139063	2				139010	0.89074
N2:139261	chr02	139188	139334	+7:YBL042C;	1.96605	4	100	46.235	139265	13	100	139258	12	100							139320	0.746781	139207	1	139206	27	100	139320	0.780601
N2:139436	chr02	139363	139509	+6:YBL042C;	1.08312	4	100	51.11	139475	17	100	139430	4	100							139475	0.814781	139367	1	139438	18	100	139475	0.76998
N2:139615	chr02	139542	139688	+5:YBL042C;	2.62736	4	100	37.745				139601	9	100	139620	186	100				139620	0.713485	139687	1	139543	19	100	139615	0.816474
N2:139791	chr02	139718	139864	+4:YBL042C;	2.04452	4	71	40.166	139793	13	100	139749	4	100	139791	50	13						139847	1	139758	18	100	139780	0.710886
N2:140011	chr02	139938	140084	+3:YBL042C;	2.00194	4	90	43.589	139949	12	100	140055	10	100	140013	107	70						140007	1
N2:140164	chr02	140091	140237	+2:YBL042C;	3.74125	6	100	21.931	140144	13	100	140204	8	100	140166	404	100	140184	7	100	140170	0.972202	140151	2	140098	16	100	140135	0.797832
N2:140315	chr02	140242	140388	+1:YBL042C;	3.98431	6	86.25	27.291	140313	6	45	140364	5	100	140321	351	100	140311	10	100	140320	0.798609	140279	2	140278	12	83	140290	0.897758
N2:140485	chr02	140412	140558	-1:YBL042C;	1	1	-2	0													140485	0.827121			140451	31	100	140485	0.879385
N2:140758	chr02	140685	140831		2.97755	4	69.67	17.115	140731	3	12	140759	3	97	140772	648	100				140755	0.654781						140755	0.724594
N2:140969	chr02	140896	141042	-1:YBL041W;	3.59121	6	97.75	34.534	140979	17	100	141003	6	100	140962	128	91	140972	16	100	140900	0.924568	140955	2	140963	19	100	140900	0.923517
N2:141275	chr02	141202	141348	+1:YBL041W;	4.18964	5	88.33	12.239	141278	12	100	141273	4	100	141261	102	65				141275	0.949168	141295	2	141283	17	100	141280	0.949838
N2:141436	chr02	141363	141509	+2:YBL041W;	5.29223	6	75.25	9.973	141434	14	100	141422	8	100	141437	148	100	141453	3	1	141435	0.824159	141439	1	141444	11	67	141430	0.825213
N2:141589	chr02	141516	141662	+3:YBL041W;	2.91285	4	60	29.961	141648	12	100				141593	57	20				141590	0.873603	141583	2	141592	9	34	141590	0.824626
N2:141874	chr02	141801	141947	+5:YBL041W;	4.28763	5	89	11.798	141867	8	67				141897	148	100	141875	16	100	141870	0.952766	141875	1	141876	11	67	141875	0.865468
N2:142045	chr02	141972	142118	+6*:YBL041W;	1.00016	2	100	50.205										141974	7	100	142045	0.724785
N2:142201	chr02	142128	142274		4.5739	6	99.25	16.964	142165	11	100	142211	3	97	142200	249	100	142208	8	100	142200	0.918529	142187	1	142190	16	100	142200	0.808378
N2:142361	chr02	142288	142434		3.64285	5	100	22.627	142315	11	100				142357	163	100	142363	14	100	142355	0.94104	142375	2	142367	22	100	142355	0.932932
N2:142510	chr02	142437	142583		3.55119	4	53	9.912	142510	6	45	142496	1	61							142520	0.901773	142511	2				142515	0.888705
N2:142678	chr02	142605	142751		3.52789	6	99.25	20.963	142668	18	100	142715	3	97	142665	207	100	142706	9	100	142675	0.970363	142695	2	142665	23	100	142665	0.95148
N2:142865	chr02	142792	142938	+1*:YBL040C;	5.11678	6	83.25	10.759	142857	23	100	142880	9	100	142860	136	99	142878	4	34	142865	0.764004	142855	2	142860	18	100	142875	0.76702
N2:143138	chr02	143065	143211	-1:YBL040C; -1:YBL039W-B;	3.10589	5	70.67	31.997	143068	6	45				143143	163	100	143137	5	67	143105	0.911266	143139	2	143073	12	83	143105	0.913507
N2:143297	chr02	143224	143370	+1:YBL039W-B;	4.02719	5	76	12.954	143314	12	100				143294	98	61	143282	5	67	143290	0.937697	143307	2	143324	9	34	143290	0.949426
N2:143457	chr02	143384	143530	+2:YBL039W-B;	2.338	4	89.5	24.732				143497	2	79				143471	11	100	143455	0.749915	143439	2	143498	24	100	143455	0.774163
N2:143746	chr02	143673	143819	+4*:YBL039W-B;	1.99136	2	100	2.121							143748	158	100				143745	0.731641						143735	0.809342
N2:144054	chr02	143981	144127	+12:YBL039C;	5.29994	6	100	9.39	144045	12	100	144061	5	100	144059	260	100	144048	16	100	144045	0.968723	144067	1	144041	22	100	144035	0.926508
N2:144234	chr02	144161	144307	+11:YBL039C;	4.32955	5	88.33	10.668	144249	11	100				144233	102	65	144239	12	100	144220	0.859688	144231	1	144204	20	100	144220	0.855675
N2:144382	chr02	144309	144455	+10:YBL039C;	2.88276	5	70.67	34.071	144439	14	100	144345	5	100	144383	49	12				144375	0.54766	144391	1	144379	10	50	144375	0.541297
N2:144659	chr02	144586	144732	+8:YBL039C;	4.01025	6	77.25	17.268	144637	19	100	144671	2	79	144648	67	30	144644	9	100	144670	0.637815	144679	1				144645	0.729577
N2:144818	chr02	144745	144891	+7:YBL039C;	4.3811	6	92.5	15.88	144791	17	100	144827	3	97	144799	110	73	144813	10	100	144830	0.920495	144823	2	144816	21	100	144820	0.841966
N2:144973	chr02	144900	145046	+6:YBL039C;	3.53791	6	85.5	26.918	144957	6	45	145010	3	97	144979	208	100	145028	6	100	144980	0.850211	144967	1	144993	10	50	144970	0.804839
N2:145131	chr02	145058	145204	+5:YBL039C;	4.63882	5	91.67	7.701	145126	11	100				145130	112	75	145145	7	100	145130	0.952362	145127	1	145140	14	100	145120	0.900315
N2:145282	chr02	145209	145355	+4:YBL039C;	3.62649	5	59.67	20.067	145275	7	56	145322	4	100	145288	60	23				145290	0.862505	145271	2	145292	14	100	145280	0.722821
N2:145585	chr02	145512	145658	+2:YBL039C;	4.89234	6	94.75	12.437	145583	22	100	145585	2	79	145596	146	100	145603	11	100	145570	0.915405	145575	1	145605	20	100	145555	0.937737
N2:145750	chr02	145677	145823	+1:YBL039C;	5.01085	6	100	11.514	145739	14	100	145764	11	100	145761	213	100	145750	16	100	145750	0.987045	145735	1	145765	26	100	145745	0.981063
N2:145921	chr02	145848	145994	0:YBL039C; -1:YBL038W;	1.01174	3	83.5	59.181							145971	1080	100	145853	5	67	145920	0.904367						145920	0.908766
N2:146147	chr02	146074	146220	+1:YBL038W;	5.90167	6	91.75	3.386	146147	8	67	146141	7	100	146150	319	100	146150	37	100	146145	0.976884	146147	2	146146	43	100	146150	0.97474
N2:146325	chr02	146252	146398	+2:YBL038W;	5.48935	6	100	8.017	146337	20	100	146325	10	100	146332	168	100	146320	9	100	146315	0.969434	146323	2	146321	27	100	146315	0.967289
N2:146493	chr02	146420	146566	+3:YBL038W;	5.07297	6	89.75	11.635	146503	20	100	146491	3	97	146500	99	62	146485	6	100	146495	0.896365	146471	2	146475	11	67	146495	0.909912
N2:146645	chr02	146572	146718	+4:YBL038W;	2.16092	3	34	19.399										146647	4	34	146650	0.694974	146615	1	146658	8	17	146645	0.574765
N2:146908	chr02	146835	146981	+1:CUT444; +6*:YBL038W; -1:YBL037W;	2.79027	4	64.5	30.544	146848	6	45				146916	121	84				146900	0.9388	146907	2				146900	0.940128
N2:147168	chr02	147095	147241	-1:CUT444; +1:YBL037W;	5.82544	6	86	4.535	147174	11	100	147166	2	79	147163	102	65	147163	13	100	147170	0.942333	147171	2	147164	35	100	147170	0.964296
N2:147341	chr02	147268	147414	+2:YBL037W;	4.24239	5	92.67	11.819	147349	9	78	147344	5	100	147336	244	100				147320	0.782317	147347	2	147338	26	100	147330	0.694781
N2:147667	chr02	147594	147740	+4:YBL037W;	3.94753	5	100	14.149	147664	15	100				147674	171	100	147688	10	100	147650	0.964041	147663	1	147663	26	100	147645	0.95997
N2:147968	chr02	147895	148041	+6:YBL037W;	2.40998	3	100	14.295				147951	4	100							147970	0.933115	147979	1				147970	0.933066
N2:148118	chr02	148045	148191	+7:YBL037W;	4.44323	6	88.25	22.624	148112	10	89	148102	3	97	148122	161	100	148168	5	67	148125	0.81255	148123	2	148130	18	100	148125	0.85031
N2:148281	chr02	148208	148354	+8:YBL037W;	5.54603	6	99.25	7.627	148280	12	100	148295	3	97	148284	158	100	148274	14	100	148275	0.917133	148283	2	148254	25	100	148285	0.882913
N2:148579	chr02	148506	148652	+10:YBL037W;	2.53661	4	88.5	21.093				148586	3	97	148573	117	80				148605	0.824463	148555	1	148606	11	67	148610	0.87111
N2:148882	chr02	148809	148955	+12:YBL037W;	4.69171	6	90.25	30.197	148810	26	100	148879	1	61	148885	153	100	148893	12	100	148880	0.72043	148875	1	148910	19	100
N2:149052	chr02	148979	149125	+13:YBL037W;	4.89578	6	99.25	12.671	149059	19	100	149054	3	97	149054	210	100	149073	11	100	149040	0.970994	149039	1	149075	18	100	149040	0.97517
N2:149356	chr02	149283	149429	+15:YBL037W;	3.87365	6	81.75	19.115	149378	5	34	149327	6	100	149362	130	93	149370	8	100	149345	0.871727	149343	2	149372	19	100	149340	0.873449
N2:149525	chr02	149452	149598	+16:YBL037W;	2.97711	5	91.75	28.261	149530	19	100	149524	5	100	149523	156	100	149478	5	67			149471	2	149574	16	100
N2:149735	chr02	149662	149808	+17:YBL037W;	2.24519	5	100	37.477	149688	11	100	149733	4	100	149670	170	100	149731	6	100			149763	2	149803	16	100
N2:149898	chr02	149825	149971	+18:YBL037W;	3.35797	6	100	32.638	149919	21	100	149892	13	100	149911	221	100	149851	9	100	149870	0.808547	149891	2	149887	17	100	149870	0.802146
N2:150052	chr02	149979	150125	+19:YBL037W;	2.31807	3	100	15.524				150052	4	100				150066	13	100			150035	1	150082	22	100
N2:150207	chr02	150134	150280	+20:YBL037W;	4.3043	6	100	26.546	150210	25	100	150217	11	100	150267	171	100	150214	6	100	150195	0.941812	150195	1	150226	15	100	150180	0.861598
N2:150361	chr02	150288	150434	+6*:YBL036C; +21*:YBL037W;	1.99136	2	67	2.121										150363	5	67	150360	0.957249						150355	0.945235
N2:150534	chr02	150461	150607	+5:YBL036C;	3.79913	5	98.33	16.325				150551	10	100	150506	132	95	150528	13	100	150535	0.942223	150535	1	150521	20	100	150525	0.940229
N2:150682	chr02	150609	150755	+4:YBL036C;	3.47224	6	99.25	23.279	150664	21	100	150715	3	97	150724	181	100	150678	9	100	150695	0.752572	150679	2	150662	24	100	150685	0.793931
N2:150865	chr02	150792	150938	+3:YBL036C;	2.75839	4	89	19.841	150872	9	78							150897	6	100	150850	0.907982	150863	2	150836	22	100	150845	0.903191
N2:151021	chr02	150948	151094	+2:YBL036C;	4.77866	6	100	13.664	151044	23	100	151018	17	100	151031	289	100	151014	8	100	151005	0.950448	151023	2	151007	20	100	151000	0.969441
N2:151197	chr02	151124	151270	+1:YBL036C; +16*:YBL035C;	4.22076	5	93	12.071				151218	2	79	151196	268	100	151200	18	100	151185	0.932781	151195	2	151192	34	100	151170	0.913758
N2:151481	chr02	151408	151554	-1:YBL036C; +14:YBL035C;	5.79958	6	89.5	4.926	151483	10	89	151480	6	100	151478	106	69	151478	8	100	151480	0.973287	151491	2	151490	20	100	151485	0.959806
N2:151639	chr02	151566	151712	+13:YBL035C;	5.69093	6	100	6.088	151631	19	100	151645	7	100	151645	157	100	151632	10	100	151640	0.541329	151639	2	151651	8	17
N2:151804	chr02	151731	151877	+12:YBL035C;	4.27937	5	100	11.014	151809	18	100				151798	144	100	151806	13	100	151790	0.850164	151819	1	151813	20	100	151800	0.722797
N2:151971	chr02	151898	152044	+11:YBL035C;	5.00804	6	99.25	11.64	151966	12	100	151960	3	97	151968	156	100	151989	6	100	151985	0.949132	151967	2	151965	19	100	151985	0.966255
N2:152127	chr02	152054	152200	+10:YBL035C;	5.55773	6	100	7.705	152143	17	100	152123	4	100	152125	192	100	152125	8	100	152130	0.626321	152123	1	152128	22	100	152130	0.528068
N2:152287	chr02	152214	152360	+9:YBL035C;	3.92162	4	100	3.916				152288	9	100				152292	9	100	152285	0.961121	152283	1	152304	25	100	152285	0.967364
N2:152465	chr02	152392	152538	+8:YBL035C;	3.59042	6	100	25.727	152496	18	100	152465	16	100	152464	223	100	152515	9	100	152470	0.961765	152443	1	152485	20	100	152465	0.916808
N2:152659	chr02	152586	152732	+7:YBL035C;	3.01207	5	100	46.301	152659	19	100	152658	18	100	152710	159	100				152660	0.936474	152587	2	152700	10	50	152670	0.929194
N2:152995	chr02	152922	153068	+5:YBL035C;	4.521	6	87.5	23.293	152989	10	89	152994	9	100	153049	98	61	152985	8	100	153005	0.610118	153003	2	152990	16	100	152990	0.736002
N2:153155	chr02	153082	153228	+4:YBL035C;	3.26391	4	100	12.997	153173	15	100	153145	4	100							153160	0.955414	153147	1	153155	12	83	153155	0.957781
N2:153326	chr02	153253	153399	+3:YBL035C;	5.64402	6	87.5	6.563	153327	10	89	153319	1	61	153332	202	100	153326	8	100	153335	0.658983	153319	2	153317	20	100	153330	0.693338
N2:153500	chr02	153427	153573	+2:YBL035C;	5.24114	6	100	9.772	153505	14	100	153508	14	100	153495	170	100	153488	12	100	153490	0.926281	153511	2	153501	19	100	153485	0.9132
N2:153669	chr02	153596	153742	+1:YBL035C;	2.78893	4	30	19.432	153686	2	1				153669	96	59				153665	0.931937	153639	2	153627	10	50	153660	0.90328
N2:153963	chr02	153890	154036	+30:YBL034C;	5.8179	6	100	4.648	153960	30	100	153970	12	100	153963	374	100	153958	20	100	153960	0.950971	153967	2	153960	37	100	153975	0.961189
N2:154143	chr02	154070	154216	+29:YBL034C;	5.71298	6	100	5.879	154145	16	100	154135	10	100	154139	339	100	154147	24	100	154140	0.938052	154151	2	154163	24	100	154155	0.939422
N2:154331	chr02	154258	154404	+28:YBL034C;	4.41474	6	100	16.183	154314	17	100	154303	13	100	154333	441	100	154338	15	100	154330	0.967716	154347	2	154322	32	100	154335	0.955949
N2:154491	chr02	154418	154564	+27:YBL034C;	5.51023	6	98	7.74	154485	17	100	154493	4	100	154501	129	92	154483	17	100	154500	0.974981	154487	2	154483	29	100	154505	0.968566
N2:154663	chr02	154590	154736	+26:YBL034C;	2.99131	4	61.5	23.466	154709	4	23				154659	225	100				154665	0.971722	154663	1	154660	12	83	154670	0.959943
N2:154848	chr02	154775	154921	+25:YBL034C;	3.57416	6	100	28.28	154871	16	100	154790	4	100	154849	209	100	154854	8	100	154840	0.856527	154823	1	154846	25	100	154845	0.82117
N2:155262	chr02	155189	155335	+23:YBL034C;	2.83857	4	73.33	21.695	155257	4	23	155303	3	97				155257	8	100			155271	1	155246	11	67	155310	0.717127
N2:155426	chr02	155353	155499	+22:YBL034C;	3.42769	5	81.67	25.821	155431	6	45				155440	179	100	155373	11	100	155420	0.674172	155415	2	155385	29	100	155450	0.562435
N2:155597	chr02	155524	155670	+21:YBL034C;	4.44952	5	70.33	9.607	155610	5	34	155598	2	79	155597	135	98				155595	0.938691	155583	1				155600	0.878007
N2:155766	chr02	155693	155839	+20:YBL034C;	2.1106	4	49	26.652	155783	2	1				155807	134	97				155745	0.800108	155763	2				155745	0.825244
N2:156039	chr02	155966	156112	+18:YBL034C;	4.21645	6	100	18.338	156053	14	100	156027	4	100	156033	207	100	156050	11	100	156030	0.983769	156075	1	156034	16	100	156030	0.984178
N2:156258	chr02	156185	156331	+17:YBL034C;	2.2107	3	61.5	17.349	156258	5	34				156269	126	89						156235	1	156277	18	100
N2:156516	chr02	156443	156589	+15:YBL034C;	4.13136	6	97.25	20.779	156474	10	89	156506	5	100	156503	186	100	156533	14	100	156520	0.926034	156523	1	156517	25	100	156520	0.885547
N2:156685	chr02	156612	156758	+14:YBL034C;	5.66891	6	83.25	6.346	156691	19	100	156695	4	100	156679	103	66	156684	5	67	156680	0.730952	156683	1	156659	11	67
N2:156963	chr02	156890	157036	+12:YBL034C;	4.90617	6	100	22.949	156907	12	100	156957	6	100	156962	251	100	156962	11	100	156965	0.572706	156967	2	156937	16	100
N2:157125	chr02	157052	157198	+11:YBL034C;	2.2121	3	1	17.01	157109	2	1										157125	0.909112	157143	2				157115	0.90668
N2:157276	chr02	157203	157349	+10:YBL034C;	4.05434	6	89	29.412	157257	10	89	157208	4	100	157266	177	100	157277	5	67	157285	0.969939	157287	1	157203	21	100	157280	0.974619
N2:157445	chr02	157372	157518	+9:YBL034C;	4.0464	6	94.5	18.162	157419	9	78	157416	7	100	157440	256	100	157459	7	100	157455	0.962974	157447	1	157424	24	100	157445	0.933831
N2:157609	chr02	157536	157682	+8:YBL034C;	3.09661	4	100	16.701	157579	12	100							157617	10	100	157610	0.93281	157607	1	157582	19	100	157600	0.866006
N2:157759	chr02	157686	157832	+7:YBL034C;	3.37481	5	61.33	20.72	157726	4	23	157754	1	61	157754	141	100				157765	0.866548	157783	2				157755	0.899555
N2:157919	chr02	157846	157992	+6:YBL034C;	5.26907	6	93.5	9.647	157919	9	78	157915	4	100	157910	133	96	157931	13	100	157910	0.856483	157931	2	157910	29	100	157905	0.879537
N2:158087	chr02	158014	158160	+5:YBL034C;	4.24788	5	100	11.158	158072	11	100				158082	324	100	158097	10	100	158085	0.975714	158099	2	158078	18	100	158075	0.978005
N2:158256	chr02	158183	158329	+4:YBL034C;	5.75496	6	86.25	5.431	158249	15	100	158253	17	100	158256	82	45	158257	7	100	158265	0.924992	158259	2	158254	20	100	158255	0.937356
N2:158427	chr02	158354	158500	+3:YBL034C;	5.67475	6	100	6.38	158424	15	100	158439	6	100	158431	420	100	158423	14	100	158425	0.952678	158423	2	158437	50	100	158420	0.948417
[truncated: 59,139 more rows]

## Sheet: Hypothetical nucleosomes
All hypothetical nucleosome positions in Saccharomyces cerevisiae
# column descriptions:
# 1. name: N{chromosome:dyad coordinate} for measured nucleosomes, P{chromosome:dyad coordinate} for hypothetical/potential nucleosomes
# 2. chrom: chromosome
# 3. start: nucleosome start coordinate
# 4. end: nucleosome end coordinate
# 5. position relative to the TSS. '0' nucleosomes are in 5' NFR, Terminal nucleosomes are indicated with an *. Nucleosomes that are not within numbering range of a gene are left blank
# 6. peakheight: nucleosome peakheight; -1 is artifical for potential nucleosomes (only internal purpose)
# 7. nc: the number of nucleosomes from the six datasets that contibute to the reference nucleosome
# 8. occ: average occupancy level of datasets 1-4 (missing data excluded, since coverage of most sets is not saturating); -4 is artifical for potential nucleosomes (only internal purpose); -2, -1 are also artificial for nucleosomes only contributed by tiling array dataset 5 and/or 6 (only internal purpose)
# 9. fuzziness: standard deviation of nucleosome positions from datasets 1-6 ; -1 is artifical for potential nucleosomes (only internal purpose)
1	2	3	4	5	6	7	8	9
Name	chrom	start	end	position	peakheight	nc	occ	fuzziness
P1:1744	chr01	1671	1817	+4:YAL068C;	-1	0	-4	-1
P1:4830	chr01	4757	4903		-1	0	-4	-1
P1:6453	chr01	6380	6526	-1:SUT432;	-1	0	-4	-1
P1:7461	chr01	7388	7534	+11:YAL067C;	-1	0	-4	-1
P1:10613	chr01	10540	10686	-1:Unit005;	-1	0	-4	-1
P1:12264	chr01	12191	12337	+2:YAL064W-B; -1:YAL065C;	-1	0	-4	-1
P1:12612	chr01	12539	12685	+4*:YAL064W-B;	-1	0	-4	-1
P1:13091	chr01	13018	13164		-1	0	-4	-1
P1:14661	chr01	14588	14734		-1	0	-4	-1
P1:18726	chr01	18653	18799		-1	0	-4	-1
P1:20466	chr01	20393	20539		-1	0	-4	-1
P1:25249	chr01	25176	25322	+19:YAL063C;	-1	0	-4	-1
P1:36016	chr01	35943	36089	+7:YAL060W; +3:CUT439;	-1	0	-4	-1
P1:36916	chr01	36843	36989	+3:YAL059W;	-1	0	-4	-1
P1:40979	chr01	40906	41052	+12:YAL056W;	-1	0	-4	-1
P1:41292	chr01	41219	41365	+14:YAL056W;	-1	0	-4	-1
P1:42739	chr01	42666	42812	+14*:YAL054C; +4:YAL055W;	-1	0	-4	-1
P1:43970	chr01	43897	44043	+7:YAL054C; +4:SUT002;	-1	0	-4	-1
P1:47919	chr01	47846	47992	+14:YAL053W;	-1	0	-4	-1
P1:50210	chr01	50137	50283	+11:YAL051W;	-1	0	-4	-1
P1:52737	chr01	52664	52810	+13*:YAL048C; 0:YAL049C;	-1	0	-4	-1
P1:61178	chr01	61105	61251	0:YAL042W; 0:YAL043C;	-1	0	-4	-1
P1:63785	chr01	63712	63858	+7:YAL041W;	-1	0	-4	-1
P1:67168	chr01	67095	67241	+5:YAL040C;	-1	0	-4	-1
P1:71098	chr01	71025	71171		-1	0	-4	-1
P1:76305	chr01	76232	76378	0:YAL035W; 0:YAL036C;	-1	0	-4	-1
P1:77733	chr01	77660	77806		-1	0	-4	-1
P1:82378	chr01	82305	82451		-1	0	-4	-1
P1:85739	chr01	85666	85812	+9:YAL031C;	-1	0	-4	-1
P1:95336	chr01	95263	95409	+5:YAL027W;	-1	0	-4	-1
P1:97892	chr01	97819	97965	+12:YAL026C;	-1	0	-4	-1
P1:98262	chr01	98189	98335	+10:YAL026C;	-1	0	-4	-1
P1:98595	chr01	98522	98668	+8:YAL026C;	-1	0	-4	-1
P1:103337	chr01	103264	103410	+17:YAL024C;	-1	0	-4	-1
P1:107202	chr01	107129	107275	+10:YAL023C;	-1	0	-4	-1
P1:107679	chr01	107606	107752	+7:YAL023C;	-1	0	-4	-1
P1:109921	chr01	109848	109994	+4:YAL022C;	-1	0	-4	-1
P1:111310	chr01	111237	111383	+14:YAL021C;	-1	0	-4	-1
P1:111613	chr01	111540	111686	+12:YAL021C;	-1	0	-4	-1
P1:112716	chr01	112643	112789	+5:YAL021C;	-1	0	-4	-1
P1:117930	chr01	117857	118003	+20:YAL019W;	-1	0	-4	-1
P1:121324	chr01	121251	121397	+10:YAL017W;	-1	0	-4	-1
P1:122297	chr01	122224	122370	+16:YAL017W;	-1	0	-4	-1
P1:125648	chr01	125575	125721	+6:YAL016W;	-1	0	-4	-1
P1:128214	chr01	128141	128287	+6:YAL014C; 0:YAL015C;	-1	0	-4	-1
P1:128693	chr01	128620	128766	+3:YAL014C;	-1	0	-4	-1
P1:133887	chr01	133814	133960	+11:YAL011W;	-1	0	-4	-1
P1:135003	chr01	134930	135076	+5:YAL010C;	-1	0	-4	-1
P1:137713	chr01	137640	137786		-1	0	-4	-1
P1:140531	chr01	140458	140604	+7:YAL005C;	-1	0	-4	-1
P1:142033	chr01	141960	142106	0:YAL003W;	-1	0	-4	-1
P1:143135	chr01	143062	143208	+1:anti005;	-1	0	-4	-1
P1:143615	chr01	143542	143688	+1:YAL002W;	-1	0	-4	-1
P1:144916	chr01	144843	144989	+9:YAL002W;	-1	0	-4	-1
P1:148869	chr01	148796	148942	+14:YAL001C;	-1	0	-4	-1
P1:150343	chr01	150270	150416	+5:YAL001C;	-1	0	-4	-1
P1:150824	chr01	150751	150897	+2:YAL001C;	-1	0	-4	-1
P1:151691	chr01	151618	151764	+3*:CUT441;	-1	0	-4	-1
P1:159561	chr01	159488	159634	+5:YAR008W;	-1	0	-4	-1
P1:159875	chr01	159802	159948		-1	0	-4	-1
P1:165879	chr01	165806	165952		-1	0	-4	-1
P1:169121	chr01	169048	169194	-1:YAR015W; 0:YAR014C;	-1	0	-4	-1
P1:169756	chr01	169683	169829	+4:YAR015W;	-1	0	-4	-1
P1:187742	chr01	187669	187815	+6:YAR031W; -1:YAR033W;	-1	0	-4	-1
P1:192465	chr01	192392	192538	+15*:YAR035W; 0:YAR042W; -1:SUT436; +1:YAR035C-A;	-1	0	-4	-1
P1:193432	chr01	193359	193505	+6:YAR042W;	-1	0	-4	-1
P1:193742	chr01	193669	193815	+8:YAR042W;	-1	0	-4	-1
P1:194666	chr01	194593	194739	+14:YAR042W;	-1	0	-4	-1
P1:201146	chr01	201073	201219		-1	0	-4	-1
P1:205427	chr01	205354	205500	+13:YAR050W;	-1	0	-4	-1
P1:206143	chr01	206070	206216	+17:YAR050W;	-1	0	-4	-1
P1:208628	chr01	208555	208701		-1	0	-4	-1
P1:209091	chr01	209018	209164		-1	0	-4	-1
P1:209606	chr01	209533	209679		-1	0	-4	-1
P1:209949	chr01	209876	210022		-1	0	-4	-1
P1:214563	chr01	214490	214636		-1	0	-4	-1
P1:218929	chr01	218856	219002		-1	0	-4	-1
P1:220991	chr01	220918	221064	+1:YAR066W;	-1	0	-4	-1
P1:221648	chr01	221575	221721	+5:YAR066W;	-1	0	-4	-1
P1:222662	chr01	222589	222735	+3:YAR068W;	-1	0	-4	-1
P1:223495	chr01	223422	223568		-1	0	-4	-1
P1:224585	chr01	224512	224658		-1	0	-4	-1
P1:228857	chr01	228784	228930		-1	0	-4	-1
P2:73	chr02	0	146	+18*:YBL113C;	-1	0	-4	-1
P2:745	chr02	672	818	+14:YBL113C;	-1	0	-4	-1
P2:5064	chr02	4991	5137	+1:YBL111C;	-1	0	-4	-1
P2:7545	chr02	7472	7618	+2:YBL108C-A;	-1	0	-4	-1
P2:8036	chr02	7963	8109	-1:YBL108C-A;	-1	0	-4	-1
P2:11799	chr02	11726	11872	+14:YBL106C;	-1	0	-4	-1
P2:12114	chr02	12041	12187	+12:YBL106C;	-1	0	-4	-1
P2:14027	chr02	13954	14100	+1:YBL106C;	-1	0	-4	-1
P2:16349	chr02	16276	16422	+10:YBL105C;	-1	0	-4	-1
P2:16723	chr02	16650	16796	+8:YBL105C;	-1	0	-4	-1
P2:17414	chr02	17341	17487	+4:YBL105C;	-1	0	-4	-1
P2:23971	chr02	23898	24044	0:YBL102W; -1:YBL103C;	-1	0	-4	-1
P2:28956	chr02	28883	29029		-1	0	-4	-1
P2:29779	chr02	29706	29852		-1	0	-4	-1
P2:31262	chr02	31189	31335		-1	0	-4	-1
P2:31741	chr02	31668	31814		-1	0	-4	-1
P2:33766	chr02	33693	33839		-1	0	-4	-1
P2:35337	chr02	35264	35410		-1	0	-4	-1
P2:38776	chr02	38703	38849	+13:YBL099W;	-1	0	-4	-1
P2:46468	chr02	46395	46541	+5*:YBL091C-A;	-1	0	-4	-1
P2:50758	chr02	50685	50831	+8:YBL089W; +52:YBL088C;	-1	0	-4	-1
P2:53057	chr02	52984	53130	+39:YBL088C;	-1	0	-4	-1
P2:55378	chr02	55305	55451	+27:YBL088C;	-1	0	-4	-1
P2:55730	chr02	55657	55803	+25:YBL088C;	-1	0	-4	-1
P2:56330	chr02	56257	56403	+21:YBL088C;	-1	0	-4	-1
P2:57763	chr02	57690	57836	+12:YBL088C;	-1	0	-4	-1
P2:60344	chr02	60271	60417		-1	0	-4	-1
P2:61544	chr02	61471	61617	+8:YBL086C;	-1	0	-4	-1
P2:62310	chr02	62237	62383	+3:YBL086C;	-1	0	-4	-1
P2:64229	chr02	64156	64302	+4:YBL085W;	-1	0	-4	-1
P2:64704	chr02	64631	64777	+7:YBL085W;	-1	0	-4	-1
P2:68243	chr02	68170	68316	+9*:YBL084C;	-1	0	-4	-1
P2:70463	chr02	70390	70536	+5:YBL082C;	-1	0	-4	-1
P2:78506	chr02	78433	78579	+20:YBL079W;	-1	0	-4	-1
P2:78827	chr02	78754	78900	+22:YBL079W;	-1	0	-4	-1
P2:79146	chr02	79073	79219	+24:YBL079W;	-1	0	-4	-1
P2:88215	chr02	88142	88288		-1	0	-4	-1
P2:88928	chr02	88855	89001		-1	0	-4	-1
P2:89821	chr02	89748	89894	0:YBL071W-A; -1:YBL071C-B;	-1	0	-4	-1
P2:95129	chr02	95056	95202	+7:YBL067C;	-1	0	-4	-1
P2:97063	chr02	96990	97136	+22:YBL066C;	-1	0	-4	-1
P2:98054	chr02	97981	98127	+16:YBL066C;	-1	0	-4	-1
P2:99315	chr02	99242	99388	+8:YBL066C;	-1	0	-4	-1
P2:100708	chr02	100635	100781	-1:YBL066C; +4:YBL064C;	-1	0	-4	-1
P2:101009	chr02	100936	101082	+2:YBL064C;	-1	0	-4	-1
P2:101493	chr02	101420	101566	-1:YBL064C;	-1	0	-4	-1
P2:102736	chr02	102663	102809	+6:YBL063W;	-1	0	-4	-1
P2:104609	chr02	104536	104682	+18:YBL063W;	-1	0	-4	-1
P2:106816	chr02	106743	106889	+5:YBL061C;	-1	0	-4	-1
P2:109484	chr02	109411	109557	+10:YBL060W;	-1	0	-4	-1
P2:110877	chr02	110804	110950	-1:YBL059C-A; +2*:YBL059W;	-1	0	-4	-1
P2:112089	chr02	112016	112162	+5:YBL058W;	-1	0	-4	-1
P2:112561	chr02	112488	112634	+8:YBL058W;	-1	0	-4	-1
P2:114184	chr02	114111	114257	+4:YBL056W;	-1	0	-4	-1
P2:114687	chr02	114614	114760	+7:YBL056W;	-1	0	-4	-1
P2:117000	chr02	116927	117073	-1:YBL055C;	-1	0	-4	-1
P2:124937	chr02	124864	125010	0:YBL050W; 0:YBL051C;	-1	0	-4	-1
P2:125734	chr02	125661	125807		-1	0	-4	-1
P2:126206	chr02	126133	126279	+9*:SUT438;	-1	0	-4	-1
P2:126869	chr02	126796	126942	+5:SUT438; +1:YBL049W;	-1	0	-4	-1
P2:128705	chr02	128632	128778	+20:YBL047C;	-1	0	-4	-1
P2:135014	chr02	134941	135087	+5:YBL045C;	-1	0	-4	-1
P2:137570	chr02	137497	137643	+8*:YBL044W; +8*:YBL043W;	-1	0	-4	-1
P2:138747	chr02	138674	138820	+10:YBL042C;	-1	0	-4	-1
P2:141122	chr02	141049	141195	0:YBL041W;	-1	0	-4	-1
P2:143900	chr02	143827	143973	+13*:YBL039C;	-1	0	-4	-1
P2:145434	chr02	145361	145507	+3:YBL039C;	-1	0	-4	-1
P2:147504	chr02	147431	147577	+3:YBL037W;	-1	0	-4	-1
P2:147818	chr02	147745	147891	+5:YBL037W;	-1	0	-4	-1
P2:148430	chr02	148357	148503	+9:YBL037W;	-1	0	-4	-1
P2:148731	chr02	148658	148804	+11:YBL037W;	-1	0	-4	-1
P2:149204	chr02	149131	149277	+14:YBL037W;	-1	0	-4	-1
P2:152827	chr02	152754	152900	+6:YBL035C;	-1	0	-4	-1
P2:153816	chr02	153743	153889	+31*:YBL034C; -1:YBL035C;	-1	0	-4	-1
P2:155055	chr02	154982	155128	+24:YBL034C;	-1	0	-4	-1
P2:159190	chr02	159117	159263	+4:YBL033C;	-1	0	-4	-1
P2:160800	chr02	160727	160873	+5:YBL032W;	-1	0	-4	-1
P2:166398	chr02	166325	166471	+2:YBL029W; +4:SUT439;	-1	0	-4	-1
P2:167024	chr02	166951	167097	+6:YBL029W; 0:SUT439;	-1	0	-4	-1
P2:172709	chr02	172636	172782	+2:YBL024W;	-1	0	-4	-1
P2:180168	chr02	180095	180241	+8:YBL022C;	-1	0	-4	-1
P2:181929	chr02	181856	182002	+2:YBL021C;	-1	0	-4	-1
P2:195553	chr02	195480	195626	+10:YBL015W;	-1	0	-4	-1
P2:206082	chr02	206009	206155	+6:YBL010C;	-1	0	-4	-1
P2:208887	chr02	208814	208960	+12:YBL009W;	-1	0	-4	-1
P2:212223	chr02	212150	212296		-1	0	-4	-1
P2:212564	chr02	212491	212637		-1	0	-4	-1
P2:215903	chr02	215830	215976	+4:YBL007C;	-1	0	-4	-1
P2:217253	chr02	217180	217326	0:YBL006C; -1:YBL005W;	-1	0	-4	-1
P2:218236	chr02	218163	218309	+6:YBL005W;	-1	0	-4	-1
P2:219306	chr02	219233	219379	+13:YBL005W;	-1	0	-4	-1
P2:225123	chr02	225050	225196		-1	0	-4	-1
P2:226178	chr02	226105	226251		-1	0	-4	-1
P2:227426	chr02	227353	227499	0:YBL004W;	-1	0	-4	-1
P2:228602	chr02	228529	228675	+7:YBL004W;	-1	0	-4	-1
P2:233420	chr02	233347	233493		-1	0	-4	-1
P2:234858	chr02	234785	234931		-1	0	-4	-1
P2:236694	chr02	236621	236767	+3:YBL002W;	-1	0	-4	-1
P2:237148	chr02	237075	237221	+3*:YBL001C;	-1	0	-4	-1
P2:239926	chr02	239853	239999	+9:YBR001C;	-1	0	-4	-1
P2:241364	chr02	241291	241437	0:YBR001C;	-1	0	-4	-1
P2:242682	chr02	242609	242755	0:YBR003W; 0:YBR002C;	-1	0	-4	-1
P2:252171	chr02	252098	252244	+3*:Unit032;	-1	0	-4	-1
P2:252469	chr02	252396	252542		-1	0	-4	-1
P2:252939	chr02	252866	253012		-1	0	-4	-1
P2:253450	chr02	253377	253523		-1	0	-4	-1
P2:255988	chr02	255915	256061	-1:YBR009C; +2:SUT444;	-1	0	-4	-1
P2:256567	chr02	256494	256640	+2:YBR010W;	-1	0	-4	-1
P2:258120	chr02	258047	258193	0:YBR011C;	-1	0	-4	-1
P2:258758	chr02	258685	258831		-1	0	-4	-1
P2:261565	chr02	261492	261638		-1	0	-4	-1
P2:263663	chr02	263590	263736		-1	0	-4	-1
P2:271142	chr02	271069	271215	+17:YBR017C;	-1	0	-4	-1
P2:272447	chr02	272374	272520	+9:YBR017C;	-1	0	-4	-1
P2:282174	chr02	282101	282247	+6:YBR021W;	-1	0	-4	-1
P2:282641	chr02	282568	282714	+9:YBR021W;	-1	0	-4	-1
P2:283860	chr02	283787	283933	+2:YBR022W;	-1	0	-4	-1
P2:288824	chr02	288751	288897	+4*:Unit033;	-1	0	-4	-1
P2:290374	chr02	290301	290447	+7*:YBR024W;	-1	0	-4	-1
P2:291408	chr02	291335	291481	+4:YBR025C;	-1	0	-4	-1
P2:294072	chr02	293999	294145	+1:YBR026C;	-1	0	-4	-1
P2:295388	chr02	295315	295461	+5:YBR028C;	-1	0	-4	-1
P2:297298	chr02	297225	297371	+4:YBR029C;	-1	0	-4	-1
P2:300024	chr02	299951	300097	-1:CUT446; 0:YBR031W;	-1	0	-4	-1
P2:305180	chr02	305107	305253	+6:YBR034C;	-1	0	-4	-1
P2:307124	chr02	307051	307197	-1:YBR035C;	-1	0	-4	-1
P2:309065	chr02	308992	309138	+9*:YBR036C;	-1	0	-4	-1
P2:310473	chr02	310400	310546	0:YBR036C; -1:CUT013;	-1	0	-4	-1
P2:312831	chr02	312758	312904	+7:YBR038W;	-1	0	-4	-1
P2:313148	chr02	313075	313221	+9:YBR038W;	-1	0	-4	-1
P2:318904	chr02	318831	318977	+5:YBR041W;	-1	0	-4	-1
P2:319215	chr02	319142	319288	+7:YBR041W;	-1	0	-4	-1
P2:322974	chr02	322901	323047	+7:YBR043C;	-1	0	-4	-1
P2:324182	chr02	324109	324255	0:YBR043C;	-1	0	-4	-1
P2:326507	chr02	326434	326580	+2:CUT015;	-1	0	-4	-1
P2:328098	chr02	328025	328171		-1	0	-4	-1
P2:328875	chr02	328802	328948	+9:YBR045C;	-1	0	-4	-1
P2:329525	chr02	329452	329598	+5:YBR045C;	-1	0	-4	-1
P2:330193	chr02	330120	330266	+1:YBR045C;	-1	0	-4	-1
P2:332450	chr02	332377	332523		-1	0	-4	-1
P2:333609	chr02	333536	333682		-1	0	-4	-1
P2:333929	chr02	333856	334002		-1	0	-4	-1
P2:334679	chr02	334606	334752	+13:YBR049C;	-1	0	-4	-1
P2:335224	chr02	335151	335297	+10:YBR049C;	-1	0	-4	-1
P2:338245	chr02	338172	338318	+1:YBR050C;	-1	0	-4	-1
P2:340254	chr02	340181	340327	+4:YBR053C;	-1	0	-4	-1
P2:342398	chr02	342325	342471		-1	0	-4	-1
P2:343769	chr02	343696	343842	+6:YBR054W;	-1	0	-4	-1
P2:344471	chr02	344398	344544		-1	0	-4	-1
P2:347439	chr02	347366	347512	-1:YBR055C;	-1	0	-4	-1
P2:354716	chr02	354643	354789	+9:YBR058C;	-1	0	-4	-1
P2:359315	chr02	359242	359388	+7:YBR059C;	-1	0	-4	-1
P2:361914	chr02	361841	361987	+5:YBR060C;	-1	0	-4	-1
P2:368053	chr02	367980	368126	+11:YBR065C; +2:YBR063C;	-1	0	-4	-1
P2:369856	chr02	369783	369929	-1:YBR065C;	-1	0	-4	-1
P2:371088	chr02	371015	371161	-1:SUT016;	-1	0	-4	-1
P2:372406	chr02	372333	372479	+8:SUT016; +3:YBR067C;	-1	0	-4	-1
P2:373633	chr02	373560	373706	+15*:SUT016; +14*:YBR068C;	-1	0	-4	-1
P2:374572	chr02	374499	374645	+8:YBR068C;	-1	0	-4	-1
P2:379343	chr02	379270	379416	+5:YBR070C; +2*:CUT022;	-1	0	-4	-1
P2:379653	chr02	379580	379726	+3:YBR070C;	-1	0	-4	-1
P2:380110	chr02	380037	380183	-1:YBR070C; -1:YBR071W;	-1	0	-4	-1
P2:385049	chr02	384976	385122	+13:YBR073W;	-1	0	-4	-1
P2:392428	chr02	392355	392501	0:YBR077C;	-1	0	-4	-1
P2:394780	chr02	394707	394853		-1	0	-4	-1
P2:396402	chr02	396329	396475	+13:YBR079C;	-1	0	-4	-1
P2:399633	chr02	399560	399706	+9:YBR080C;	-1	0	-4	-1
P2:402452	chr02	402379	402525	+19:YBR081C;	-1	0	-4	-1
P2:402917	chr02	402844	402990	+16:YBR081C;	-1	0	-4	-1
P2:405739	chr02	405666	405812		-1	0	-4	-1
P2:407010	chr02	406937	407083		-1	0	-4	-1
P2:412177	chr02	412104	412250	+8:YBR084W;	-1	0	-4	-1
P2:413583	chr02	413510	413656	+16:YBR084W;	-1	0	-4	-1
P2:421682	chr02	421609	421755	+10:YBR086C;	-1	0	-4	-1
P2:423262	chr02	423189	423335	0:Unit040; +1:YBR086C;	-1	0	-4	-1
P2:424954	chr02	424881	425027		-1	0	-4	-1
P2:426435	chr02	426362	426508	+2:YBR089C-A;	-1	0	-4	-1
P2:427607	chr02	427534	427680	0:YBR091C; +9*:YBR092C;	-1	0	-4	-1
P2:429013	chr02	428940	429086	+1:YBR092C;	-1	0	-4	-1
P2:433926	chr02	433853	433999	+13:YBR094W;	-1	0	-4	-1
P2:434853	chr02	434780	434926	+6:YBR095C;	-1	0	-4	-1
P2:435840	chr02	435767	435913	0:YBR095C; 0:YBR096W;	-1	0	-4	-1
P2:436137	chr02	436064	436210	+2:YBR096W;	-1	0	-4	-1
P2:437931	chr02	437858	438004	+8:YBR097W;	-1	0	-4	-1
P2:438230	chr02	438157	438303	+10:YBR097W;	-1	0	-4	-1
P2:439747	chr02	439674	439820	+20:YBR097W;	-1	0	-4	-1
P2:444839	chr02	444766	444912	0:YBR101C; +16*:YBR102C;	-1	0	-4	-1
P2:446692	chr02	446619	446765	+5:YBR102C;	-1	0	-4	-1
P2:448760	chr02	448687	448833	+8:YBR103W;	-1	0	-4	-1
P2:449593	chr02	449520	449666	+1:YBR104W;	-1	0	-4	-1
P2:450409	chr02	450336	450482	+6:YBR104W;	-1	0	-4	-1
P2:450760	chr02	450687	450833	+8*:YBR105C;	-1	0	-4	-1
P2:453310	chr02	453237	453383	-1:SUT017;	-1	0	-4	-1
P2:456333	chr02	456260	456406	+10:YBR108W;	-1	0	-4	-1
P2:459678	chr02	459605	459751	+6:YBR110W;	-1	0	-4	-1
P2:460301	chr02	460228	460374		-1	0	-4	-1
P2:462759	chr02	462686	462832	+5*:YBR111W-A;	-1	0	-4	-1
P2:463078	chr02	463005	463151		-1	0	-4	-1
P2:465228	chr02	465155	465301	+5:YBR112C;	-1	0	-4	-1
P2:466514	chr02	466441	466587		-1	0	-4	-1
P2:471482	chr02	471409	471555	+17:YBR115C;	-1	0	-4	-1
P2:472514	chr02	472441	472587	+10:YBR115C;	-1	0	-4	-1
P2:472844	chr02	472771	472917	+8:YBR115C;	-1	0	-4	-1
P2:474669	chr02	474596	474742	+3:SUT018; +12:YBR117C;	-1	0	-4	-1
P2:475804	chr02	475731	475877	+10:SUT018; +5:YBR117C;	-1	0	-4	-1
P2:477045	chr02	476972	477118		-1	0	-4	-1
P2:483589	chr02	483516	483662	-1:CUT026; 0:YBR121C;	-1	0	-4	-1
P2:485571	chr02	485498	485644	+8:YBR123C;	-1	0	-4	-1
P2:491214	chr02	491141	491287	+11*:YBR127C;	-1	0	-4	-1
P2:492036	chr02	491963	492109	+6:YBR127C;	-1	0	-4	-1
P2:495467	chr02	495394	495540	0:YBR129C; +10*:YBR130C;	-1	0	-4	-1
P2:496235	chr02	496162	496308	+5:YBR130C;	-1	0	-4	-1
P2:498447	chr02	498374	498520	+9:YBR131W;	-1	0	-4	-1
P2:499596	chr02	499523	499669	+14:YBR132C;	-1	0	-4	-1
P2:505482	chr02	505409	505555	+5*:YBR135W; +1:YBR136W;	-1	0	-4	-1
P2:508284	chr02	508211	508357	+18:YBR136W;	-1	0	-4	-1
P2:509485	chr02	509412	509558	+25:YBR136W;	-1	0	-4	-1
P2:510290	chr02	510217	510363	+30:YBR136W;	-1	0	-4	-1
P2:513873	chr02	513800	513946	+10:YBR138C;	-1	0	-4	-1
P2:517996	chr02	517923	518069	+53:YBR140C;	-1	0	-4	-1
P2:518303	chr02	518230	518376	+51:YBR140C; +59:YBR141C;	-1	0	-4	-1
P2:521657	chr02	521584	521730	+32:YBR140C; +40:YBR141C;	-1	0	-4	-1
P2:522425	chr02	522352	522498	+27:YBR140C; +35:YBR141C;	-1	0	-4	-1
P2:522745	chr02	522672	522818	+25:YBR140C; +33:YBR141C;	-1	0	-4	-1
P2:523899	chr02	523826	523972	+18:YBR140C; +26:YBR141C;	-1	0	-4	-1
P2:524902	chr02	524829	524975	+12:YBR140C; +20:YBR141C;	-1	0	-4	-1
P2:525743	chr02	525670	525816	+7:YBR140C; +15:YBR141C;	-1	0	-4	-1
P2:531871	chr02	531798	531944	+3:YBR143C;	-1	0	-4	-1
P2:536034	chr02	535961	536107	+6:YBR146W; +2:CUT454;	-1	0	-4	-1
P2:538926	chr02	538853	538999	+7:YBR148W;	-1	0	-4	-1
P2:540792	chr02	540719	540865	+2:SUT447; +6:YBR149W;	-1	0	-4	-1
P2:541115	chr02	541042	541188	0:SUT447; +8*:YBR149W;	-1	0	-4	-1
P2:542056	chr02	541983	542129	+16:YBR150C;	-1	0	-4	-1
P2:542732	chr02	542659	542805	+12:YBR150C;	-1	0	-4	-1
P2:543191	chr02	543118	543264	+9:YBR150C;	-1	0	-4	-1
P2:543659	chr02	543586	543732	+6:YBR150C;	-1	0	-4	-1
P2:545589	chr02	545516	545662	+5:YBR151W;	-1	0	-4	-1
P2:549272	chr02	549199	549345	-1:YBR154C;	-1	0	-4	-1
P2:554637	chr02	554564	554710	-1:YBR157C;	-1	0	-4	-1
P2:557054	chr02	556981	557127	+6:YBR158W;	-1	0	-4	-1
P2:557931	chr02	557858	558004	+12:YBR158W;	-1	0	-4	-1
P2:559875	chr02	559802	559948	0:YBR160W;	-1	0	-4	-1
P2:562260	chr02	562187	562333	+5:YBR161W;	-1	0	-4	-1
P2:563660	chr02	563587	563733	+8:YBR162C;	-1	0	-4	-1
P2:566659	chr02	566586	566732	+7:YBR163W;	-1	0	-4	-1
P2:566978	chr02	566905	567051	+9:YBR163W;	-1	0	-4	-1
P2:567849	chr02	567776	567922	+5*:YBR164C;	-1	0	-4	-1
P2:569750	chr02	569677	569823	+7*:YBR165W;	-1	0	-4	-1
P2:570377	chr02	570304	570450	+6:YBR166C;	-1	0	-4	-1
P2:573004	chr02	572931	573077	+6:YBR168W;	-1	0	-4	-1
P2:574939	chr02	574866	575012	+7:YBR169C;	-1	0	-4	-1
P2:576231	chr02	576158	576304	-1:CUT029; -1:YBR169C; +12*:YBR170C;	-1	0	-4	-1
P2:576532	chr02	576459	576605	+2:CUT029; +10:YBR170C;	-1	0	-4	-1
P2:577035	chr02	576962	577108	+7:YBR170C;	-1	0	-4	-1
P2:578227	chr02	578154	578300	0:YBR170C; 0:YBR171W;	-1	0	-4	-1
P2:580173	chr02	580100	580246	+9:YBR172C;	-1	0	-4	-1
P2:580479	chr02	580406	580552	+7:YBR172C;	-1	0	-4	-1
P2:581630	chr02	581557	581703	-1:YBR172C; +4*:YBR173C;	-1	0	-4	-1
P2:589302	chr02	589229	589375	0:YBR179C;	-1	0	-4	-1
P2:592597	chr02	592524	592670		-1	0	-4	-1
P2:593097	chr02	593024	593170		-1	0	-4	-1
P2:593252	chr02	593179	593325	+12*:YBR182C;	-1	0	-4	-1
P2:594354	chr02	594281	594427	+5:YBR182C;	-1	0	-4	-1
P2:596326	chr02	596253	596399	+3:YBR183W;	-1	0	-4	-1
P2:596639	chr02	596566	596712	+5:YBR183W;	-1	0	-4	-1
P2:598199	chr02	598126	598272	+6:YBR184W;	-1	0	-4	-1
P2:604676	chr02	604603	604749	+2:YBR189W;	-1	0	-4	-1
P2:604980	chr02	604907	605053	+4*:YBR189W;	-1	0	-4	-1
P2:608663	chr02	608590	608736	+8:YBR192W;	-1	0	-4	-1
P2:617301	chr02	617228	617374	+9:YBR198C;	-1	0	-4	-1
P2:622691	chr02	622618	622764	+4*:anti-YBR200W-A; -1:YBR200W-A; +13*:YBR200W;	-1	0	-4	-1
P2:624979	chr02	624906	625052	-1:YBR201C-A;	-1	0	-4	-1
P2:626704	chr02	626631	626777	+7:YBR202W;	-1	0	-4	-1
P2:628985	chr02	628912	629058	0:YBR203W;	-1	0	-4	-1
P2:631777	chr02	631704	631850	+16:YBR203W;	-1	0	-4	-1
P2:634122	chr02	634049	634195	+4:YBR205W;	-1	0	-4	-1
P2:638767	chr02	638694	638840		-1	0	-4	-1
P2:641080	chr02	641007	641153	+8:YBR208C;	-1	0	-4	-1
P2:641424	chr02	641351	641497	+6:YBR208C;	-1	0	-4	-1
P2:643547	chr02	643474	643620		-1	0	-4	-1
P2:647826	chr02	647753	647899	+3:YBR212W;	-1	0	-4	-1
P2:650786	chr02	650713	650859	+6:YBR213W;	-1	0	-4	-1
P2:652921	chr02	652848	652994	-1:Unit046; +10*:YBR214W;	-1	0	-4	-1
P2:656324	chr02	656251	656397	+9:YBR216C;	-1	0	-4	-1
P2:662536	chr02	662463	662609	+6:YBR219C; -1:YBR218C;	-1	0	-4	-1
P2:665774	chr02	665701	665847	+5:YBR221C;	-1	0	-4	-1
P2:666562	chr02	666489	666635	+1:YBR221W-A; 0:YBR221C; +12*:YBR222C;	-1	0	-4	-1
P2:667851	chr02	667778	667924	+4:YBR222C;	-1	0	-4	-1
P2:678033	chr02	677960	678106	+8:YBR229C;	-1	0	-4	-1
P2:681347	chr02	681274	681420		-1	0	-4	-1
P2:689519	chr02	689446	689592	+17:YBR235W;	-1	0	-4	-1
P2:695049	chr02	694976	695122	+15:YBR238C;	-1	0	-4	-1
P2:698056	chr02	697983	698129	+2:anti016;	-1	0	-4	-1
P2:700972	chr02	700899	701045	+7:YBR240C;	-1	0	-4	-1
P2:702301	chr02	702228	702374	-1:Unit020;	-1	0	-4	-1
P2:704399	chr02	704326	704472	-1:YBR241C; 0:YBR242W;	-1	0	-4	-1
P2:705600	chr02	705527	705673	+8:YBR243C;	-1	0	-4	-1
P2:708053	chr02	707980	708126	+4*:YBR244W;	-1	0	-4	-1
P2:709593	chr02	709520	709666	+12:YBR245C;	-1	0	-4	-1
P2:709893	chr02	709820	709966	+10:YBR245C;	-1	0	-4	-1
P2:710197	chr02	710124	710270	+8:YBR245C;	-1	0	-4	-1
P2:714128	chr02	714055	714201	+3:YBR247C;	-1	0	-4	-1
P2:723737	chr02	723664	723810	+4:YBR254C; +4*:YBR253W;	-1	0	-4	-1
P2:725583	chr02	725510	725656	+8:YBR255W;	-1	0	-4	-1
P2:725895	chr02	725822	725968	+10:YBR255W;	-1	0	-4	-1
P2:727454	chr02	727381	727527	+5:YBR256C; +2*:anti-YBR256C;	-1	0	-4	-1
P2:731204	chr02	731131	731277	+6:YBR259W;	-1	0	-4	-1
P2:731358	chr02	731285	731431	+7:YBR259W;	-1	0	-4	-1
P2:733335	chr02	733262	733408	+10:YBR260C;	-1	0	-4	-1
P2:733951	chr02	733878	734024	+6:YBR260C;	-1	0	-4	-1
P2:736916	chr02	736843	736989	+5:YBR263W;	-1	0	-4	-1
P2:739648	chr02	739575	739721	-1:YBR267W; +7*:YBR265W;	-1	0	-4	-1
P2:741689	chr02	741616	741762	-1:SUT022;	-1	0	-4	-1
P2:746411	chr02	746338	746484	+9:YBR272C;	-1	0	-4	-1
P2:750576	chr02	750503	750649	+7:YBR274W;	-1	0	-4	-1
P2:752300	chr02	752227	752373	+30:YBR275C;	-1	0	-4	-1
P2:757923	chr02	757850	757996		-1	0	-4	-1
P2:758630	chr02	758557	758703	+10:YBR276C;	-1	0	-4	-1
P2:758932	chr02	758859	759005	+8:YBR276C;	-1	0	-4	-1
P2:764536	chr02	764463	764609	+5:YBR280C;	-1	0	-4	-1
P2:769594	chr02	769521	769667	+7:YBR283C;	-1	0	-4	-1
P2:771410	chr02	771337	771483	+2:YBR284W;	-1	0	-4	-1
P2:771898	chr02	771825	771971	+5:YBR284W;	-1	0	-4	-1
P2:775776	chr02	775703	775849	+7:YBR286W;	-1	0	-4	-1
P2:776089	chr02	776016	776162	+9:YBR286W;	-1	0	-4	-1
P2:776400	chr02	776327	776473	0:YBR287W;	-1	0	-4	-1
P2:777121	chr02	777048	777194	+4:YBR287W;	-1	0	-4	-1
P2:781302	chr02	781229	781375		-1	0	-4	-1
P2:785952	chr02	785879	786025	+3*:Unit023; +4:SUT023;	-1	0	-4	-1
P2:787411	chr02	787338	787484	+3:YBR293W;	-1	0	-4	-1
P2:787565	chr02	787492	787638	+4:YBR293W;	-1	0	-4	-1
P2:790929	chr02	790856	791002	+8:anti017; +12:YBR294W;	-1	0	-4	-1
P2:792215	chr02	792142	792288	-1:anti017;	-1	0	-4	-1
P2:807245	chr02	807172	807318	+13*:YBR299W;	-1	0	-4	-1
P2:809501	chr02	809428	809574	+4*:YBR301W;	-1	0	-4	-1
P2:810016	chr02	809943	810089		-1	0	-4	-1
P2:810468	chr02	810395	810541	+8:YBR302C;	-1	0	-4	-1
P3:73	chr03	0	146		-1	0	-4	-1
P3:2181	chr03	2108	2254		-1	0	-4	-1
P3:5624	chr03	5551	5697		-1	0	-4	-1
P3:7257	chr03	7184	7330	+8:YCL073C;	-1	0	-4	-1
P3:10369	chr03	10296	10442	+4:YCL069W;	-1	0	-4	-1
P3:16954	chr03	16881	17027	0:YCL064C;	-1	0	-4	-1
P3:21445	chr03	21372	21518	+5:YCL061C;	-1	0	-4	-1
P3:25938	chr03	25865	26011	+8:YCL057W;	-1	0	-4	-1
P3:31952	chr03	31879	32025	+4:YCL054W;	-1	0	-4	-1
P3:48542	chr03	48469	48615	-1:YCL044C;	-1	0	-4	-1
P3:48847	chr03	48774	48920	+10*:YCL043C;	-1	0	-4	-1
P3:52519	chr03	52446	52592	+1:YCL039W;	-1	0	-4	-1
P3:53335	chr03	53262	53408	+6:YCL039W;	-1	0	-4	-1
P3:55572	chr03	55499	55645	+7:YCL038C;	-1	0	-4	-1
P3:57773	chr03	57700	57846	+7:YCL037C;	-1	0	-4	-1
P3:58068	chr03	57995	58141	+5:YCL037C;	-1	0	-4	-1
P3:64616	chr03	64543	64689	+7*:YCL031C;	-1	0	-4	-1
P3:66825	chr03	66752	66898	+11:YCL030C;	-1	0	-4	-1
P3:68801	chr03	68728	68874	+8:YCL029C; 0:CUT041;	-1	0	-4	-1
P3:69116	chr03	69043	69189	+6:YCL029C; +2:CUT041;	-1	0	-4	-1
P3:72739	chr03	72666	72812	+6:YCL027W;	-1	0	-4	-1
P3:74266	chr03	74193	74339	-1:YCL026C-B;	-1	0	-4	-1
P3:77166	chr03	77093	77239	+5:YCL025C;	-1	0	-4	-1
P3:78207	chr03	78134	78280	-1:YCL025C;	-1	0	-4	-1
P3:80293	chr03	80220	80366	+8:YCL024W;	-1	0	-4	-1
P3:80848	chr03	80775	80921	+12:YCL024W;	-1	0	-4	-1
P3:81641	chr03	81568	81714	+17:YCL024W;	-1	0	-4	-1
P3:82855	chr03	82782	82928		-1	0	-4	-1
P3:86088	chr03	86015	86161		-1	0	-4	-1
P3:86425	chr03	86352	86498		-1	0	-4	-1
P3:89740	chr03	89667	89813		-1	0	-4	-1
P3:92046	chr03	91973	92119	+6:YCL018W;	-1	0	-4	-1
P3:97332	chr03	97259	97405	+8:YCL014W;	-1	0	-4	-1
P3:99317	chr03	99244	99390	+19:YCL014W;	-1	0	-4	-1
P3:100774	chr03	100701	100847	+28:YCL014W;	-1	0	-4	-1
P3:103481	chr03	103408	103554	0:YCL011C; +6*:YCL010C;	-1	0	-4	-1
P3:105376	chr03	105303	105449	+2:YCL009C;	-1	0	-4	-1
P3:108873	chr03	108800	108946	+1:YCL004W;	-1	0	-4	-1
P3:109585	chr03	109512	109658	+5:YCL004W;	-1	0	-4	-1
P3:114838	chr03	114765	114911	+2:SUT028;	-1	0	-4	-1
P3:115491	chr03	115418	115564	+11*:SUT456;	-1	0	-4	-1
P3:117717	chr03	117644	117790	+5:YCR002C;	-1	0	-4	-1
P3:118497	chr03	118424	118570	0:YCR003W; 0:YCR002C;	-1	0	-4	-1
P3:118802	chr03	118729	118875	+2:YCR003W;	-1	0	-4	-1
P3:119474	chr03	119401	119547	0:CUT463; +7*:YCR004C;	-1	0	-4	-1
P3:122489	chr03	122416	122562	0:YCR005C;	-1	0	-4	-1
P3:124268	chr03	124195	124341		-1	0	-4	-1
P3:126852	chr03	126779	126925		-1	0	-4	-1
P3:128864	chr03	128791	128937	+6:YCR008W;	-1	0	-4	-1
P3:132907	chr03	132834	132980	+3:YCR010C;	-1	0	-4	-1
P3:136336	chr03	136263	136409	+5:YCR011C;	-1	0	-4	-1
P3:137344	chr03	137271	137417		-1	0	-4	-1
P3:137663	chr03	137590	137736	+1:YCR012W;	-1	0	-4	-1
P3:139039	chr03	138966	139112	+9*:YCR012W; +13*:YCR014C; -1:CUT045; +1*:anti-YCR013C-2; +21*:YCR015C;	-1	0	-4	-1
P3:140167	chr03	140094	140240	+6:YCR014C; +14:YCR015C;	-1	0	-4	-1
P3:140813	chr03	140740	140886	+2:YCR014C; +10:YCR015C;	-1	0	-4	-1
P3:142607	chr03	142534	142680		-1	0	-4	-1
P3:145108	chr03	145035	145181	+17:YCR017C;	-1	0	-4	-1
P3:150743	chr03	150670	150816		-1	0	-4	-1
P3:151254	chr03	151181	151327		-1	0	-4	-1
P3:152304	chr03	152231	152377		-1	0	-4	-1
P3:157149	chr03	157076	157222	+1:YCR021C; +2*:Unit058;	-1	0	-4	-1
P3:157643	chr03	157570	157716	0:SUT032; -1:Unit058;	-1	0	-4	-1
P3:158273	chr03	158200	158346	+4:SUT032; +13*:YCR023C;	-1	0	-4	-1
P3:160239	chr03	160166	160312	+2:YCR023C;	-1	0	-4	-1
P3:164932	chr03	164859	165005	+10:YCR026C;	-1	0	-4	-1
P3:165387	chr03	165314	165460	+7:YCR026C;	-1	0	-4	-1
P3:167168	chr03	167095	167241		-1	0	-4	-1
P3:167475	chr03	167402	167548	+5:YCR027C;	-1	0	-4	-1
P3:169171	chr03	169098	169244	+1:Unit071;	-1	0	-4	-1
P3:170982	chr03	170909	171055	+10:YCR028C;	-1	0	-4	-1
P3:171302	chr03	171229	171375	+8:YCR028C;	-1	0	-4	-1
P3:172531	chr03	172458	172604	+1:YCR028C;	-1	0	-4	-1
P3:176158	chr03	176085	176231	+3:YCR030C;	-1	0	-4	-1
P3:177719	chr03	177646	177792		-1	0	-4	-1
P3:178900	chr03	178827	178973		-1	0	-4	-1
P3:182609	chr03	182536	182682	+20:YCR032W;	-1	0	-4	-1
P3:183714	chr03	183641	183787	+26:YCR032W;	-1	0	-4	-1
P3:183868	chr03	183795	183941	+27:YCR032W;	-1	0	-4	-1
P3:184431	chr03	184358	184504	+30:YCR032W;	-1	0	-4	-1
P3:188618	chr03	188545	188691	+16:YCR033W;	-1	0	-4	-1
P3:190434	chr03	190361	190507	0:YCR034W;	-1	0	-4	-1
P3:191707	chr03	191634	191780	+8*:YCR034W;	-1	0	-4	-1
P3:192170	chr03	192097	192243	+6:YCR035C;	-1	0	-4	-1
P3:194989	chr03	194916	195062	+14:YCR037C;	-1	0	-4	-1
P3:201152	chr03	201079	201225	+28*:YCR042C; +5*:YCR040W;	-1	0	-4	-1
P3:204258	chr03	204185	204331	+10:anti022; +8:YCR042C;	-1	0	-4	-1
P3:206148	chr03	206075	206221	+4*:YCR043C;	-1	0	-4	-1
P3:211101	chr03	211028	211174	+4:YCR047C;	-1	0	-4	-1
P3:212718	chr03	212645	212791	+6:YCR048W;	-1	0	-4	-1
P3:216519	chr03	216446	216592	0:YCR053W;	-1	0	-4	-1
P3:216671	chr03	216598	216744	+1:YCR053W;	-1	0	-4	-1
P3:219273	chr03	219200	219346	+6:YCR054C;	-1	0	-4	-1
P3:222440	chr03	222367	222513	+12:YCR059C; +6:YCR057C;	-1	0	-4	-1
P3:224816	chr03	224743	224889	+3*:YCR060W;	-1	0	-4	-1
P3:234893	chr03	234820	234966	+10:YCR067C;	-1	0	-4	-1
P3:235455	chr03	235382	235528	+7:YCR067C;	-1	0	-4	-1
P3:240033	chr03	239960	240106	+8*:YCR069W; +4*:YCR071C;	-1	0	-4	-1
P3:241151	chr03	241078	241224	+8:YCR072C;	-1	0	-4	-1
P3:244205	chr03	244132	244278	+15:YCR073C;	-1	0	-4	-1
P3:244534	chr03	244461	244607	+13:YCR073C;	-1	0	-4	-1
P3:247477	chr03	247404	247550	+4:YCR073W-A;	-1	0	-4	-1
P3:250571	chr03	250498	250644	+13:YCR077C; -1:YCR076C;	-1	0	-4	-1
P3:250920	chr03	250847	250993	+11:YCR077C;	-1	0	-4	-1
P3:254891	chr03	254818	254964	+5:YCR081W;	-1	0	-4	-1
P3:255669	chr03	255596	255742	+10:YCR081W;	-1	0	-4	-1
P3:260283	chr03	260210	260356	+14:YCR084C;	-1	0	-4	-1
P3:264626	chr03	264553	264699	0:YCR087C-A;	-1	0	-4	-1
P3:265718	chr03	265645	265791	+5:YCR088W;	-1	0	-4	-1
P3:270673	chr03	270600	270746	+21:YCR089W;	-1	0	-4	-1
P3:273448	chr03	273375	273521		-1	0	-4	-1
P3:278843	chr03	278770	278916	+7:YCR092C;	-1	0	-4	-1
P3:286257	chr03	286184	286330		-1	0	-4	-1
P3:287409	chr03	287336	287482	+5:YCR094W;	-1	0	-4	-1
P3:290963	chr03	290890	291036		-1	0	-4	-1
P3:294014	chr03	293941	294087	+2:YCR097W;	-1	0	-4	-1
P3:294347	chr03	294274	294420	+4:YCR097W;	-1	0	-4	-1
P3:296241	chr03	296168	296314		-1	0	-4	-1
P3:296546	chr03	296473	296619		-1	0	-4	-1
P3:297844	chr03	297771	297917	+5:YCR098C;	-1	0	-4	-1
P3:299145	chr03	299072	299218	+4:SUT040;	-1	0	-4	-1
P3:300003	chr03	299930	300076		-1	0	-4	-1
P3:302153	chr03	302080	302226	+2:YCR100C; +6:YCR101C;	-1	0	-4	-1
P3:306281	chr03	306208	306354		-1	0	-4	-1
P3:307729	chr03	307656	307802	+1:YCR104W;	-1	0	-4	-1
P3:309147	chr03	309074	309220	+2:YCR105W; +6:anti024;	-1	0	-4	-1
P3:309655	chr03	309582	309728	+5:YCR105W; +3:anti024;	-1	0	-4	-1
P3:310232	chr03	310159	310305	+9*:YCR105W;	-1	0	-4	-1
P3:311471	chr03	311398	311544	+4:YCR106W;	-1	0	-4	-1
P3:313220	chr03	313147	313293		-1	0	-4	-1
P3:316382	chr03	316309	316455	0:YCR108C;	-1	0	-4	-1
P4:73	chr04	0	146		-1	0	-4	-1
P4:1357	chr04	1284	1430		-1	0	-4	-1
P4:5448	chr04	5375	5521		-1	0	-4	-1
P4:5748	chr04	5675	5821	-1:YDL247W;	-1	0	-4	-1
P4:8282	chr04	8209	8355		-1	0	-4	-1
P4:11226	chr04	11153	11299		-1	0	-4	-1
P4:12947	chr04	12874	13020	+4:YDL245C;	-1	0	-4	-1
P4:13767	chr04	13694	13840		-1	0	-4	-1
P4:18198	chr04	18125	18271	+4:YDL243C;	-1	0	-4	-1
P4:18498	chr04	18425	18571	+2:YDL243C;	-1	0	-4	-1
P4:20351	chr04	20278	20424	-1:Unit074; +2:YDL241W;	-1	0	-4	-1
P4:23331	chr04	23258	23404	+5:YDL240W;	-1	0	-4	-1
P4:24411	chr04	24338	24484	+11:YDL240W;	-1	0	-4	-1
P4:29331	chr04	29258	29404	+8:YDL238C;	-1	0	-4	-1
P4:32162	chr04	32089	32235	-1:CUT469; 0:YDL236W;	-1	0	-4	-1
P4:32802	chr04	32729	32875	+4:YDL236W;	-1	0	-4	-1
P4:34145	chr04	34072	34218	+16*:YDL234C; 0:YDL235C;	-1	0	-4	-1
P4:39868	chr04	39795	39941		-1	0	-4	-1
P4:40704	chr04	40631	40777	+10:YDL231C;	-1	0	-4	-1
P4:41518	chr04	41445	41591	+6:YDL231C;	-1	0	-4	-1
P4:44230	chr04	44157	44303	+2:YDL229W;	-1	0	-4	-1
P4:44714	chr04	44641	44787	+5:YDL229W;	-1	0	-4	-1
P4:46014	chr04	45941	46087	+13*:YDL229W;	-1	0	-4	-1
P4:50425	chr04	50352	50498		-1	0	-4	-1
P4:52927	chr04	52854	53000	+4:YDL225W;	-1	0	-4	-1
P4:53900	chr04	53827	53973	+10:YDL225W;	-1	0	-4	-1
P4:55444	chr04	55371	55517	+9:YDL224C;	-1	0	-4	-1
P4:56510	chr04	56437	56583	+2:YDL224C;	-1	0	-4	-1
P4:58066	chr04	57993	58139	+14:YDL223C;	-1	0	-4	-1
P4:63434	chr04	63361	63507	+10:YDL220C;	-1	0	-4	-1
P4:67038	chr04	66965	67111	+4:YDL218W;	-1	0	-4	-1
P4:67373	chr04	67300	67446	+6:YDL218W;	-1	0	-4	-1
P4:67929	chr04	67856	68002	+6:YDL217C;	-1	0	-4	-1
P4:68394	chr04	68321	68467	+3:YDL217C;	-1	0	-4	-1
P4:72359	chr04	72286	72432		-1	0	-4	-1
P4:73616	chr04	73543	73689	+3:YDL215C; +1:CUT050;	-1	0	-4	-1
P4:75996	chr04	75923	76069	+4:YDL214C;	-1	0	-4	-1
P4:79099	chr04	79026	79172	+5*:YDL212W;	-1	0	-4	-1
P4:80654	chr04	80581	80727	-1:YDL211C; 0:SUT042;	-1	0	-4	-1
P4:81542	chr04	81469	81615	+6:SUT042;	-1	0	-4	-1
P4:84746	chr04	84673	84819	+4:YDL210W;	-1	0	-4	-1
P4:88120	chr04	88047	88193	0:YDL207W; +5*:YDL208W;	-1	0	-4	-1
P4:88957	chr04	88884	89030	+5:YDL207W;	-1	0	-4	-1
P4:90589	chr04	90516	90662	+4:YDL206W;	-1	0	-4	-1
P4:91075	chr04	91002	91148	+7:YDL206W;	-1	0	-4	-1
P4:93007	chr04	92934	93080	+6:YDL205C;	-1	0	-4	-1
P4:94039	chr04	93966	94112	0:YDL205C; 0:YDL204W;	-1	0	-4	-1
P4:96666	chr04	96593	96739	+10:YDL203C;	-1	0	-4	-1
P4:97135	chr04	97062	97208	+7:YDL203C;	-1	0	-4	-1
P4:100037	chr04	99964	100110	+4:YDL201W;	-1	0	-4	-1
P4:100522	chr04	100449	100595	+4:YDL200C;	-1	0	-4	-1
P4:104783	chr04	104710	104856	+14:YDL197C; -1:YDL198C;	-1	0	-4	-1
P4:121243	chr04	121170	121316	+4:YDL190C;	-1	0	-4	-1
P4:124790	chr04	124717	124863	+3:YDL188C;	-1	0	-4	-1
P4:127355	chr04	127282	127428	+5:YDL185W;	-1	0	-4	-1
P4:128421	chr04	128348	128494	+12:YDL185W;	-1	0	-4	-1
P4:129278	chr04	129205	129351	+18:YDL185W;	-1	0	-4	-1
P4:129991	chr04	129918	130064	+22*:YDL185W;	-1	0	-4	-1
P4:130306	chr04	130233	130379	+2:YDL184C;	-1	0	-4	-1
P4:131239	chr04	131166	131312	+5:YDL183C;	-1	0	-4	-1
P4:132855	chr04	132782	132928	-1:CUT474;	-1	0	-4	-1
P4:139849	chr04	139776	139922	+3:YDL178W;	-1	0	-4	-1
P4:142833	chr04	142760	142906	+6:YDL176W;	-1	0	-4	-1
P4:144835	chr04	144762	144908	+5:YDL175C;	-1	0	-4	-1
P4:147576	chr04	147503	147649	+1:YDL174C;	-1	0	-4	-1
P4:150445	chr04	150372	150518	+36:YDL171C;	-1	0	-4	-1
P4:150763	chr04	150690	150836	+34:YDL171C;	-1	0	-4	-1
P4:151928	chr04	151855	152001	+27:YDL171C;	-1	0	-4	-1
P4:154627	chr04	154554	154700	+9:YDL171C;	-1	0	-4	-1
P4:160244	chr04	160171	160317	+5:YDL168W;	-1	0	-4	-1
P4:162526	chr04	162453	162599	+5:YDL167C;	-1	0	-4	-1
P4:165594	chr04	165521	165667	+10:YDL164C;	-1	0	-4	-1
P4:171074	chr04	171001	171147	+8:YDL160C;	-1	0	-4	-1
P4:172319	chr04	172246	172392	+2:YDL159W-A; 0:YDL160C; -1:YDL159W;	-1	0	-4	-1
P4:172797	chr04	172724	172870	+3:YDL159W;	-1	0	-4	-1
P4:173282	chr04	173209	173355	+6:YDL159W;	-1	0	-4	-1
P4:174720	chr04	174647	174793	0:YDL156W; 0:YDL157C;	-1	0	-4	-1
P4:175856	chr04	175783	175929	+7:YDL156W;	-1	0	-4	-1
P4:176523	chr04	176450	176596	+11:YDL156W; 0:YDL155W;	-1	0	-4	-1
P4:177350	chr04	177277	177423	+5:YDL155W;	-1	0	-4	-1
P4:177654	chr04	177581	177727	+7:YDL155W;	-1	0	-4	-1
P4:181721	chr04	181648	181794	+9:YDL153C;	-1	0	-4	-1
P4:182197	chr04	182124	182270	+6:YDL153C;	-1	0	-4	-1
P4:185414	chr04	185341	185487	+5:YDL149W;	-1	0	-4	-1
P4:187756	chr04	187683	187829	+19*:YDL149W;	-1	0	-4	-1
P4:189152	chr04	189079	189225	+10:YDL148C;	-1	0	-4	-1
P4:189943	chr04	189870	190016	+5:YDL148C;	-1	0	-4	-1
P4:191230	chr04	191157	191303	+3:YDL147W;	-1	0	-4	-1
P4:191526	chr04	191453	191599	+5:YDL147W;	-1	0	-4	-1
P4:192183	chr04	192110	192256	+9*:YDL147W;	-1	0	-4	-1
P4:193397	chr04	193324	193470	+5:YDL146W;	-1	0	-4	-1
P4:193891	chr04	193818	193964	+8:YDL146W;	-1	0	-4	-1
P4:197453	chr04	197380	197526	+7:YDL145C;	-1	0	-4	-1
P4:200791	chr04	200718	200864	+6:YDL143W;	-1	0	-4	-1
P4:204170	chr04	204097	204243	+9:YDL141W;	-1	0	-4	-1
P4:204652	chr04	204579	204725	+12:YDL141W;	-1	0	-4	-1
P4:206530	chr04	206457	206603	+27:YDL140C;	-1	0	-4	-1
P4:209252	chr04	209179	209325	+10:YDL140C;	-1	0	-4	-1
P4:210435	chr04	210362	210508	+2:YDL140C;	-1	0	-4	-1
P4:219494	chr04	219421	219567	-1:YDL135C; +9*:YDL134C;	-1	0	-4	-1
P4:220420	chr04	220347	220493	+3:YDL134C;	-1	0	-4	-1
P4:221070	chr04	220997	221143	+1:Unit120; -1:YDL134C;	-1	0	-4	-1
P4:222144	chr04	222071	222217	-1:YDL133W;	-1	0	-4	-1
P4:222479	chr04	222406	222552	+2:YDL133W;	-1	0	-4	-1
P4:223905	chr04	223832	223978	0:YDL132W;	-1	0	-4	-1
P4:224225	chr04	224152	224298	+2:YDL132W;	-1	0	-4	-1
P4:224861	chr04	224788	224934	+6:YDL132W;	-1	0	-4	-1
P4:226882	chr04	226809	226955		-1	0	-4	-1
P4:231979	chr04	231906	232052	+7:YDL129W;	-1	0	-4	-1
P4:234066	chr04	233993	234139	-1:anti028; +3*:Unit075;	-1	0	-4	-1
P4:238034	chr04	237961	238107	+5:YDL126C;	-1	0	-4	-1
P4:239708	chr04	239635	239781	+1:YDL125C;	-1	0	-4	-1
P4:240666	chr04	240593	240739	+3:YDL124W;	-1	0	-4	-1
P4:242189	chr04	242116	242262	-1:YDL122W; +5:YDL123W;	-1	0	-4	-1
P4:245720	chr04	245647	245793	0:YDL120W; 0:YDL121C;	-1	0	-4	-1
P4:249306	chr04	249233	249379	+7:YDL117W;	-1	0	-4	-1
P4:250595	chr04	250522	250668	+14:YDL117W;	-1	0	-4	-1
P4:251411	chr04	251338	251484	0:YDL116W;	-1	0	-4	-1
P4:260018	chr04	259945	260091	+8:YDL112W;	-1	0	-4	-1
P4:263069	chr04	262996	263142	+26:YDL112W;	-1	0	-4	-1
P4:264648	chr04	264575	264721	+3:YDL110C;	-1	0	-4	-1
P4:265129	chr04	265056	265202	0:YDL110C; +14:YDL109C;	-1	0	-4	-1
P4:270933	chr04	270860	271006	+7:YDL106C;	-1	0	-4	-1
P4:273068	chr04	272995	273141	+6:YDL105W;	-1	0	-4	-1
P4:280547	chr04	280474	280620	+9:YDL101C;	-1	0	-4	-1
P4:281008	chr04	280935	281081	+6:YDL101C;	-1	0	-4	-1
P4:284613	chr04	284540	284686	+6:YDL098C;	-1	0	-4	-1
P4:286219	chr04	286146	286292	+4:YDL097C;	-1	0	-4	-1
P4:299267	chr04	299194	299340	+6:YDL088C;	-1	0	-4	-1
P4:299759	chr04	299686	299832	+3:YDL088C;	-1	0	-4	-1
P4:300494	chr04	300421	300567	+4:YDL087C; +3*:CUT053;	-1	0	-4	-1
P4:302541	chr04	302468	302614	+2:YDL085C-A;	-1	0	-4	-1
P4:304959	chr04	304886	305032	-1:CUT483; 0:YDL084W; +12*:YDL085W;	-1	0	-4	-1
P4:307817	chr04	307744	307890	+1*:YDL083C;	-1	0	-4	-1
P4:310302	chr04	310229	310375	0:YDL081C; -1:CUT054;	-1	0	-4	-1
P4:311289	chr04	311216	311362	+8:YDL080C;	-1	0	-4	-1
P4:314110	chr04	314037	314183	+5:YDL079C; +8*:SUT043;	-1	0	-4	-1
P4:318070	chr04	317997	318143	+13:YDL077C;	-1	0	-4	-1
P4:319735	chr04	319662	319808	+3:YDL077C;	-1	0	-4	-1
P4:324832	chr04	324759	324905	+10:YDL074C;	-1	0	-4	-1
P4:326316	chr04	326243	326389	-1:YDL073W; 0:YDL074C;	-1	0	-4	-1
P4:326799	chr04	326726	326872	+3:YDL073W;	-1	0	-4	-1
P4:329543	chr04	329470	329616	+20*:YDL073W;	-1	0	-4	-1
P4:330153	chr04	330080	330226	+3:YDL072C;	-1	0	-4	-1
P4:332376	chr04	332303	332449	+10:YDL070W; +11:YDL069C;	-1	0	-4	-1
P4:332750	chr04	332677	332823	+12:YDL070W; +9:YDL069C;	-1	0	-4	-1
P4:333101	chr04	333028	333174	+14*:YDL070W; +7:YDL069C;	-1	0	-4	-1
P4:333409	chr04	333336	333482	+5:YDL069C;	-1	0	-4	-1
P4:338185	chr04	338112	338258		-1	0	-4	-1
P4:343985	chr04	343912	344058		-1	0	-4	-1
P4:354892	chr04	354819	354965	+14:YDL056W;	-1	0	-4	-1
P4:360649	chr04	360576	360722	+5:YDL054C;	-1	0	-4	-1
P4:364425	chr04	364352	364498	+4:YDL051W; +11:YDL049C;	-1	0	-4	-1
P4:364902	chr04	364829	364975	+7*:YDL051W; +8:YDL049C;	-1	0	-4	-1
P4:368013	chr04	367940	368086	+2:YDL048C;	-1	0	-4	-1
P4:369072	chr04	368999	369145		-1	0	-4	-1
P4:374600	chr04	374527	374673	+6:YDL044C;	-1	0	-4	-1
P4:379291	chr04	379218	379364	+15:YDL040C;	-1	0	-4	-1
P4:383513	chr04	383440	383586	+14:YDL037C; +5:YDL038C; +12:SUT048;	-1	0	-4	-1
P4:384536	chr04	384463	384609	+8:YDL037C; +18:SUT048;	-1	0	-4	-1
P4:386106	chr04	386033	386179	-1:Unit123; +27:SUT048;	-1	0	-4	-1
P4:387083	chr04	387010	387156	+6:Unit123; -1:Unit079;	-1	0	-4	-1
P4:391174	chr04	391101	391247	+8:YDL035C;	-1	0	-4	-1
P4:391952	chr04	391879	392025	+3:YDL035C;	-1	0	-4	-1
P4:392921	chr04	392848	392994	+7:YDL033C;	-1	0	-4	-1
P4:394051	chr04	393978	394124	-1:YDL033C; -1:YDL031W;	-1	0	-4	-1
P4:395326	chr04	395253	395399	+8:YDL031W;	-1	0	-4	-1
P4:399222	chr04	399149	399295	-1:YDL029W;	-1	0	-4	-1
P4:402419	chr04	402346	402492	+7:YDL028C;	-1	0	-4	-1
P4:403544	chr04	403471	403617	-1:YDL028C;	-1	0	-4	-1
P4:404494	chr04	404421	404567	+4:YDL027C;	-1	0	-4	-1
P4:404800	chr04	404727	404873	+2:YDL027C;	-1	0	-4	-1
P4:406235	chr04	406162	406308	+8:YDL025C;	-1	0	-4	-1
P4:409882	chr04	409809	409955	+1:YDL024C;	-1	0	-4	-1
P4:410936	chr04	410863	411009		-1	0	-4	-1
P4:414159	chr04	414086	414232	+5:CUT491; +2:YDL021W;	-1	0	-4	-1
P4:415792	chr04	415719	415865	+8:YDL020C; +13:YDL021W;	-1	0	-4	-1
P4:421353	chr04	421280	421426	+3:YDL019C;	-1	0	-4	-1
P4:430118	chr04	430045	430191	+8:YDL013W;	-1	0	-4	-1
P4:432174	chr04	432101	432247	-1:YDL010W;	-1	0	-4	-1
P4:432799	chr04	432726	432872	+4:YDL010W;	-1	0	-4	-1
P4:435262	chr04	435189	435335		-1	0	-4	-1
P4:441687	chr04	441614	441760	+5:YDL005C;	-1	0	-4	-1
P4:441990	chr04	441917	442063	+3:YDL005C;	-1	0	-4	-1
P4:442815	chr04	442742	442888	+2*:CUT060; -1:YDL004W;	-1	0	-4	-1
P4:443641	chr04	443568	443714		-1	0	-4	-1
P4:445706	chr04	445633	445779	+3*:anti-YDL003W; +7:YDL003W;	-1	0	-4	-1
P4:446233	chr04	446160	446306	-1:anti-YDL003W; +10*:YDL003W;	-1	0	-4	-1
P4:447782	chr04	447709	447855	-1:YDL001W; 0:YDL002C;	-1	0	-4	-1
P4:453658	chr04	453585	453731	+5:YDR002W;	-1	0	-4	-1
P4:453956	chr04	453883	454029	0:YDR003W;	-1	0	-4	-1
P4:456844	chr04	456771	456917		-1	0	-4	-1
P4:459567	chr04	459494	459640	+12:YDR006C;	-1	0	-4	-1
P4:467375	chr04	467302	467448	+12:YDR011W;	-1	0	-4	-1
P4:468021	chr04	467948	468094	+16:YDR011W;	-1	0	-4	-1
P4:470584	chr04	470511	470657		-1	0	-4	-1
P4:472504	chr04	472431	472577	+5:YDR012W;	-1	0	-4	-1
P4:473038	chr04	472965	473111	+8*:YDR012W; 0:YDR013W;	-1	0	-4	-1
P4:477123	chr04	477050	477196		-1	0	-4	-1
P4:481009	chr04	480936	481082	+9:YDR017C;	-1	0	-4	-1
P4:482318	chr04	482245	482391	+1:YDR017C; +3*:anti-YDR017C;	-1	0	-4	-1
P4:483987	chr04	483914	484060	+10*:YDR019C; 0:YDR018C;	-1	0	-4	-1
P4:490451	chr04	490378	490524	+7:YDR023W;	-1	0	-4	-1
P4:492110	chr04	492037	492183		-1	0	-4	-1
P4:493885	chr04	493812	493958	+4:YDR026C;	-1	0	-4	-1
P4:499572	chr04	499499	499645	+12:YDR028C;	-1	0	-4	-1
P4:503849	chr04	503776	503922	+3*:YDR031W;	-1	0	-4	-1
P4:508820	chr04	508747	508893	+7:YDR033W;	-1	0	-4	-1
P4:509372	chr04	509299	509445	+10:YDR033W;	-1	0	-4	-1
P4:510626	chr04	510553	510699	+11:YDR034C;	-1	0	-4	-1
P4:515290	chr04	515217	515363		-1	0	-4	-1
P4:517542	chr04	517469	517615		-1	0	-4	-1
P4:517852	chr04	517779	517925		-1	0	-4	-1
P4:521559	chr04	521486	521632	+3*:YDR034W-B; -1:YDR035W;	-1	0	-4	-1
P4:525579	chr04	525506	525652	+2:YDR037W;	-1	0	-4	-1
P4:527253	chr04	527180	527326	+22*:YDR038C; +13*:YDR037W;	-1	0	-4	-1
P4:529135	chr04	529062	529208	+11:YDR038C;	-1	0	-4	-1
P4:529781	chr04	529708	529854	+7:YDR038C;	-1	0	-4	-1
P4:531348	chr04	531275	531421	+22:YDR039C;	-1	0	-4	-1
P4:532695	chr04	532622	532768	+13:YDR039C;	-1	0	-4	-1
P4:533663	chr04	533590	533736	+7:YDR039C;	-1	0	-4	-1
P4:535219	chr04	535146	535292	+20:YDR040C;	-1	0	-4	-1
P4:535911	chr04	535838	535984	+16:YDR040C;	-1	0	-4	-1
P4:536659	chr04	536586	536732	+12:YDR040C;	-1	0	-4	-1
P4:539683	chr04	539610	539756	0:YDR041W;	-1	0	-4	-1
P4:542519	chr04	542446	542592	0:CUT065; +3*:SUT054;	-1	0	-4	-1
P4:544772	chr04	544699	544845	+2:Unit130;	-1	0	-4	-1
P4:548553	chr04	548480	548626	0:YDR045C;	-1	0	-4	-1
P4:549026	chr04	548953	549099	+11:YDR046C;	-1	0	-4	-1
P4:554226	chr04	554153	554299	+7:YDR049W;	-1	0	-4	-1
P4:554550	chr04	554477	554623	+9:YDR049W;	-1	0	-4	-1
P4:555638	chr04	555565	555711	+6*:YDR050C;	-1	0	-4	-1
P4:558356	chr04	558283	558429	-1:YDR051C; +16*:YDR052C;	-1	0	-4	-1
P4:562573	chr04	562500	562646	0:YDR054C;	-1	0	-4	-1
P4:567345	chr04	567272	567418	+9:YDR057W;	-1	0	-4	-1
P4:569461	chr04	569388	569534		-1	0	-4	-1
P4:570170	chr04	570097	570243		-1	0	-4	-1
P4:570471	chr04	570398	570544	0:YDR060W;	-1	0	-4	-1
P4:572175	chr04	572102	572248	+11:YDR060W;	-1	0	-4	-1
P4:572956	chr04	572883	573029	+16:YDR060W;	-1	0	-4	-1
P4:574658	chr04	574585	574731	+4:YDR061W;	-1	0	-4	-1
P4:577098	chr04	577025	577171	+7:YDR062W;	-1	0	-4	-1
P4:580533	chr04	580460	580606	+2*:anti-YDR065W; 0:YDR065W;	-1	0	-4	-1
P4:582231	chr04	582158	582304	+3:YDR066C;	-1	0	-4	-1
P4:586240	chr04	586167	586313	+10:YDR069C;	-1	0	-4	-1
P4:586747	chr04	586674	586820	+7:YDR069C;	-1	0	-4	-1
P4:587887	chr04	587814	587960	0:YDR069C; 0:CUT067;	-1	0	-4	-1
P4:589610	chr04	589537	589683	0:YDR071C;	-1	0	-4	-1
P4:590478	chr04	590405	590551	+7:YDR072C;	-1	0	-4	-1
P4:591309	chr04	591236	591382	+2:YDR072C;	-1	0	-4	-1
P4:598939	chr04	598866	599012	+4:YDR076W; +9*:SUT472;	-1	0	-4	-1
P4:599741	chr04	599668	599814	+9:YDR076W; +4:SUT472;	-1	0	-4	-1
P4:600083	chr04	600010	600156	+11:YDR076W; +2:SUT472;	-1	0	-4	-1
P4:605624	chr04	605551	605697	+11:YDR080W;	-1	0	-4	-1
P4:606427	chr04	606354	606500	+16:YDR080W;	-1	0	-4	-1
P4:607517	chr04	607444	607590	+17:YDR081C;	-1	0	-4	-1
P4:608488	chr04	608415	608561	+11:YDR081C;	-1	0	-4	-1
P4:609629	chr04	609556	609702	+4:YDR081C;	-1	0	-4	-1
P4:613202	chr04	613129	613275	+8*:YDR083W;	-1	0	-4	-1
P4:617661	chr04	617588	617734	+5:YDR087C;	-1	0	-4	-1
P4:623130	chr04	623057	623203	+7:YDR089W;	-1	0	-4	-1
P4:623753	chr04	623680	623826	+11:YDR089W;	-1	0	-4	-1
P4:626203	chr04	626130	626276	0:YDR090C;	-1	0	-4	-1
P4:631828	chr04	631755	631901	+6:YDR093W;	-1	0	-4	-1
P4:633874	chr04	633801	633947	+19:YDR093W;	-1	0	-4	-1
P4:636981	chr04	636908	637054	0:YDR096W;	-1	0	-4	-1
P4:639082	chr04	639009	639155	+12:YDR096W;	-1	0	-4	-1
P4:639493	chr04	639420	639566	+14:YDR096W;	-1	0	-4	-1
P4:639879	chr04	639806	639952	+16:YDR096W;	-1	0	-4	-1
P4:641608	chr04	641535	641681	+15:YDR097C;	-1	0	-4	-1
P4:643078	chr04	643005	643151	+6:YDR097C;	-1	0	-4	-1
P4:644024	chr04	643951	644097	-1:YDR097C;	-1	0	-4	-1
P4:649575	chr04	649502	649648		-1	0	-4	-1
P4:652892	chr04	652819	652965	+2:Unit133;	-1	0	-4	-1
P4:656047	chr04	655974	656120	+10:YDR101C;	-1	0	-4	-1
P4:658506	chr04	658433	658579	+2:YDR103W;	-1	0	-4	-1
P4:662938	chr04	662865	663011	+13:YDR104C;	-1	0	-4	-1
P4:665516	chr04	665443	665589	+9:YDR105C;	-1	0	-4	-1
P4:665830	chr04	665757	665903	+7:YDR105C;	-1	0	-4	-1
P4:666134	chr04	666061	666207	+5:YDR105C;	-1	0	-4	-1
P4:672761	chr04	672688	672834	+10:YDR108W;	-1	0	-4	-1
P4:674645	chr04	674572	674718	+8:YDR109C;	-1	0	-4	-1
P4:675466	chr04	675393	675539	+3:YDR109C;	-1	0	-4	-1
P4:684159	chr04	684086	684232	+10:YDR117C;	-1	0	-4	-1
P4:686207	chr04	686134	686280	+3:YDR118W;	-1	0	-4	-1
P4:687998	chr04	687925	688071	-1:YDR119W; -1:CUT504; +14:YDR118W;	-1	0	-4	-1
P4:688638	chr04	688565	688711	+4:YDR119W;	-1	0	-4	-1
P4:697738	chr04	697665	697811	+21:YDR122W;	-1	0	-4	-1
P4:698042	chr04	697969	698115	+23*:YDR122W; +10*:YDR123C;	-1	0	-4	-1
P4:699654	chr04	699581	699727	0:YDR123C;	-1	0	-4	-1
P4:701839	chr04	701766	701912	+6:YDR125C;	-1	0	-4	-1
P4:702159	chr04	702086	702232	+4:YDR125C;	-1	0	-4	-1
P4:705574	chr04	705501	705647	+8:YDR127W;	-1	0	-4	-1
P4:706069	chr04	705996	706142	+11:YDR127W;	-1	0	-4	-1
P4:707249	chr04	707176	707322	+18:YDR127W;	-1	0	-4	-1
P4:709856	chr04	709783	709929	+3:YDR128W;	-1	0	-4	-1
P4:710328	chr04	710255	710401	+6:YDR128W;	-1	0	-4	-1
P4:710633	chr04	710560	710706	+8:YDR128W;	-1	0	-4	-1
P4:711500	chr04	711427	711573	+13*:YDR128W;	-1	0	-4	-1
P4:712605	chr04	712532	712678		-1	0	-4	-1
P4:715522	chr04	715449	715595	-1:CUT068; 0:YDR129C; +8:YDR130C;	-1	0	-4	-1
P4:716283	chr04	716210	716356	+3:YDR130C;	-1	0	-4	-1
P4:717218	chr04	717145	717291	+9:YDR131C;	-1	0	-4	-1
P4:722496	chr04	722423	722569	+2:SUT060;	-1	0	-4	-1
P4:722675	chr04	722602	722748	+3:SUT060;	-1	0	-4	-1
P4:723759	chr04	723686	723832	+24:YDR135C; +10:SUT060;	-1	0	-4	-1
P4:726526	chr04	726453	726599	+7:YDR135C; +27*:SUT060;	-1	0	-4	-1
P4:727079	chr04	727006	727152	+4:YDR135C;	-1	0	-4	-1
P4:734676	chr04	734603	734749	+4:YDR140W;	-1	0	-4	-1
P4:735740	chr04	735667	735813		-1	0	-4	-1
P4:737865	chr04	737792	737938	+14:YDR141C;	-1	0	-4	-1
P4:738532	chr04	738459	738605	+10:YDR141C;	-1	0	-4	-1
P4:739049	chr04	738976	739122	+7:YDR141C;	-1	0	-4	-1
P4:739347	chr04	739274	739420	+5:YDR141C;	-1	0	-4	-1
P4:740139	chr04	740066	740212	0:YDR141C;	-1	0	-4	-1
P4:740446	chr04	740373	740519	+9*:YDR142C;	-1	0	-4	-1
P4:741966	chr04	741893	742039	-1:YDR142C;	-1	0	-4	-1
P4:744112	chr04	744039	744185	-1:YDR143C;	-1	0	-4	-1
P4:746337	chr04	746264	746410	0:YDR144C;	-1	0	-4	-1
P4:747360	chr04	747287	747433	+5:YDR145W;	-1	0	-4	-1
P4:748814	chr04	748741	748887	+14:YDR146C;	-1	0	-4	-1
P4:749768	chr04	749695	749841	+8:YDR146C;	-1	0	-4	-1
P4:751908	chr04	751835	751981	+3:YDR147W;	-1	0	-4	-1
P4:752219	chr04	752146	752292	+5:YDR147W;	-1	0	-4	-1
P4:753946	chr04	753873	754019		-1	0	-4	-1
P4:755444	chr04	755371	755517	-1:YDR148C; -1:YDR150W;	-1	0	-4	-1
P4:756249	chr04	756176	756322	+5:YDR150W;	-1	0	-4	-1
P4:758839	chr04	758766	758912		-1	0	-4	-1
P4:760656	chr04	760583	760729		-1	0	-4	-1
P4:762638	chr04	762565	762711		-1	0	-4	-1
P4:766523	chr04	766450	766596		-1	0	-4	-1
P4:767432	chr04	767359	767505	+5:YDR153C;	-1	0	-4	-1
P4:767924	chr04	767851	767997	+2:YDR153C;	-1	0	-4	-1
P4:768241	chr04	768168	768314	-1:YDR153C;	-1	0	-4	-1
P4:769143	chr04	769070	769216	0:YDR155C;	-1	0	-4	-1
P4:770311	chr04	770238	770384	0:YDR158W; -1:CUT510;	-1	0	-4	-1
P4:772306	chr04	772233	772379	+4:YDR159W;	-1	0	-4	-1
P4:773992	chr04	773919	774065	+15:YDR159W;	-1	0	-4	-1
P4:775885	chr04	775812	775958	0:YDR160W;	-1	0	-4	-1
P4:777451	chr04	777378	777524	+10:YDR160W;	-1	0	-4	-1
P4:778884	chr04	778811	778957	0:YDR161W;	-1	0	-4	-1
P4:780152	chr04	780079	780225	+8*:YDR161W;	-1	0	-4	-1
P4:782321	chr04	782248	782394	+12:YDR164C;	-1	0	-4	-1
P4:782899	chr04	782826	782972	+9:YDR164C;	-1	0	-4	-1
P4:786284	chr04	786211	786357	+20*:YDR166C;	-1	0	-4	-1
P4:788289	chr04	788216	788362	+7:YDR166C;	-1	0	-4	-1
P4:788587	chr04	788514	788660	+5:YDR166C;	-1	0	-4	-1
P4:790816	chr04	790743	790889	+4:YDR168W;	-1	0	-4	-1
P4:791303	chr04	791230	791376	+7:YDR168W;	-1	0	-4	-1
P4:792217	chr04	792144	792290	+13:YDR169C;	-1	0	-4	-1
P4:794991	chr04	794918	795064	-1:YDR169C-A; +4:CUT071;	-1	0	-4	-1
P4:797225	chr04	797152	797298		-1	0	-4	-1
P4:798411	chr04	798338	798484		-1	0	-4	-1
P4:800179	chr04	800106	800252		-1	0	-4	-1
P4:801109	chr04	801036	801182		-1	0	-4	-1
P4:808929	chr04	808856	809002	+5:YDR172W;	-1	0	-4	-1
P4:810157	chr04	810084	810230	+13:YDR172W;	-1	0	-4	-1
P4:814302	chr04	814229	814375	0:YDR175C; 0:YDR176W;	-1	0	-4	-1
P4:815471	chr04	815398	815544	+7:YDR176W;	-1	0	-4	-1
P4:816666	chr04	816593	816739	0:YDR177W; +14*:YDR176W;	-1	0	-4	-1
P4:818674	chr04	818601	818747	+4:YDR179C;	-1	0	-4	-1
P4:821686	chr04	821613	821759	+4:YDR180W;	-1	0	-4	-1
P4:822493	chr04	822420	822566	+9:YDR180W;	-1	0	-4	-1
P4:823015	chr04	822942	823088	+12:YDR180W;	-1	0	-4	-1
P4:823703	chr04	823630	823776	+16:YDR180W;	-1	0	-4	-1
P4:824653	chr04	824580	824726	+22:YDR180W;	-1	0	-4	-1
P4:834969	chr04	834896	835042	+4:YDR186C;	-1	0	-4	-1
P4:835824	chr04	835751	835897		-1	0	-4	-1
P4:837800	chr04	837727	837873	+10:YDR188W;	-1	0	-4	-1
P4:839198	chr04	839125	839271	+6:YDR189W;	-1	0	-4	-1
P4:839843	chr04	839770	839916	+10:YDR189W;	-1	0	-4	-1
P4:842999	chr04	842926	843072	+5:YDR191W;	-1	0	-4	-1
P4:853303	chr04	853230	853376	+5:YDR198C;	-1	0	-4	-1
P4:853990	chr04	853917	854063	+1:YDR198C;	-1	0	-4	-1
P4:856826	chr04	856753	856899	+4*:YDR201W;	-1	0	-4	-1
P4:857134	chr04	857061	857207	+6:YDR202C;	-1	0	-4	-1
P4:857295	chr04	857222	857368	+5:YDR202C;	-1	0	-4	-1
P4:859851	chr04	859778	859924	+4:YDR205W;	-1	0	-4	-1
P4:861148	chr04	861075	861221	+11:YDR205W;	-1	0	-4	-1
P4:865850	chr04	865777	865923	+11:YDR207C;	-1	0	-4	-1
P4:866824	chr04	866751	866897	+5:YDR207C;	-1	0	-4	-1
P4:867949	chr04	867876	868022	0:YDR208W; -1:YDR207C;	-1	0	-4	-1
P4:868612	chr04	868539	868685	+4:YDR208W;	-1	0	-4	-1
P4:869220	chr04	869147	869293	+8:YDR208W;	-1	0	-4	-1
P4:873101	chr04	873028	873174		-1	0	-4	-1
P4:873438	chr04	873365	873511		-1	0	-4	-1
P4:873906	chr04	873833	873979		-1	0	-4	-1
P4:875941	chr04	875868	876014		-1	0	-4	-1
P4:878906	chr04	878833	878979		-1	0	-4	-1
P4:879213	chr04	879140	879286		-1	0	-4	-1
P4:881913	chr04	881840	881986		-1	0	-4	-1
P4:885974	chr04	885901	886047	+9:YDR211W;	-1	0	-4	-1
P4:890545	chr04	890472	890618	+7:YDR213W;	-1	0	-4	-1
P4:893885	chr04	893812	893958	+7*:YDR214W;	-1	0	-4	-1
P4:894922	chr04	894849	894995	0:YDR216W; +3*:Unit138;	-1	0	-4	-1
P4:899769	chr04	899696	899842	+24:YDR217C;	-1	0	-4	-1
P4:901526	chr04	901453	901599	+13:YDR217C;	-1	0	-4	-1
P4:902326	chr04	902253	902399	+8:YDR217C;	-1	0	-4	-1
P4:902799	chr04	902726	902872	+5:YDR217C;	-1	0	-4	-1
P4:906238	chr04	906165	906311	+6:YDR219C;	-1	0	-4	-1
P4:910537	chr04	910464	910610	+4:YDR222W;	-1	0	-4	-1
P4:911676	chr04	911603	911749	+2:Unit092;	-1	0	-4	-1
P4:913235	chr04	913162	913308	+4:anti038; +8:YDR223W;	-1	0	-4	-1
P4:913872	chr04	913799	913945	0:anti038; -1:Unit139;	-1	0	-4	-1
P4:915954	chr04	915881	916027	+4:YDR225W;	-1	0	-4	-1
P4:916929	chr04	916856	917002	+4:YDR226W;	-1	0	-4	-1
P4:918447	chr04	918374	918520	+7:YDR227W;	-1	0	-4	-1
P4:922442	chr04	922369	922515	+10:YDR228C;	-1	0	-4	-1
P4:929408	chr04	929335	929481	+6*:YDR233C; 0:Unit095;	-1	0	-4	-1
P4:930785	chr04	930712	930858	+2:Unit140; -1:YDR234W;	-1	0	-4	-1
P4:934527	chr04	934454	934600	+7:YDR235W;	-1	0	-4	-1
P4:934879	chr04	934806	934952	+9:YDR235W;	-1	0	-4	-1
P4:935407	chr04	935334	935480	+4:YDR236C;	-1	0	-4	-1
P4:939095	chr04	939022	939168	+12:YDR238C;	-1	0	-4	-1
P4:939560	chr04	939487	939633	+9:YDR238C;	-1	0	-4	-1
P4:940948	chr04	940875	941021	0:YDR238C;	-1	0	-4	-1
P4:942263	chr04	942190	942336	+8:YDR239C;	-1	0	-4	-1
P4:946350	chr04	946277	946423		-1	0	-4	-1
P4:947719	chr04	947646	947792	+7:YDR242W;	-1	0	-4	-1
P4:950416	chr04	950343	950489	-1:YDR244W; 0:YDR243C;	-1	0	-4	-1
P4:952601	chr04	952528	952674	0:YDR245W;	-1	0	-4	-1
P4:953550	chr04	953477	953623	+6:YDR245W;	-1	0	-4	-1
P4:955223	chr04	955150	955296	+2:YDR246W-A;	-1	0	-4	-1
P4:955523	chr04	955450	955596	+4*:YDR246W-A; -1:YDR247W;	-1	0	-4	-1
P4:959157	chr04	959084	959230	+5:YDR249C;	-1	0	-4	-1
P4:964929	chr04	964856	965002	-1:YDR253C; 0:YDR254W;	-1	0	-4	-1
P4:966955	chr04	966882	967028	+6:YDR255C; +12*:YDR254W;	-1	0	-4	-1
P4:967954	chr04	967881	968027	0:anti039; 0:YDR255C; +12:YDR256C;	-1	0	-4	-1
P4:970480	chr04	970407	970553	+7:YDR257C;	-1	0	-4	-1
P4:970779	chr04	970706	970852	+5:YDR257C;	-1	0	-4	-1
P4:972196	chr04	972123	972269	+14:YDR258C;	-1	0	-4	-1
P4:974759	chr04	974686	974832	+7:YDR259C; +2:CUT075;	-1	0	-4	-1
P4:976332	chr04	976259	976405		-1	0	-4	-1
P4:978122	chr04	978049	978195	+8:YDR261C;	-1	0	-4	-1
P4:982787	chr04	982714	982860		-1	0	-4	-1
P4:983248	chr04	983175	983321		-1	0	-4	-1
P4:993004	chr04	992931	993077	0:YDR262W;	-1	0	-4	-1
P4:993317	chr04	993244	993390	+2:YDR262W;	-1	0	-4	-1
P4:993620	chr04	993547	993693	+4:YDR262W;	-1	0	-4	-1
P4:994450	chr04	994377	994523	+9:YDR263C;	-1	0	-4	-1
P4:996829	chr04	996756	996902	+11:YDR264C;	-1	0	-4	-1
P4:1000117	chr04	1000044	1000190		-1	0	-4	-1
P4:1001232	chr04	1001159	1001305	+7:YDR266C;	-1	0	-4	-1
P4:1006244	chr04	1006171	1006317	+5:YDR270W;	-1	0	-4	-1
P4:1006543	chr04	1006470	1006616	+7:YDR270W;	-1	0	-4	-1
P4:1007293	chr04	1007220	1007366	+12:YDR270W;	-1	0	-4	-1
P4:1008831	chr04	1008758	1008904	-1:YDR272W;	-1	0	-4	-1
P4:1015868	chr04	1015795	1015941	0:YDR277C; +9:SUT065;	-1	0	-4	-1
P4:1016738	chr04	1016665	1016811	+15:SUT065;	-1	0	-4	-1
P4:1016894	chr04	1016821	1016967	+16*:SUT065;	-1	0	-4	-1
P4:1020508	chr04	1020435	1020581	0:YDR280W; -1:CUT518;	-1	0	-4	-1
P4:1028581	chr04	1028508	1028654		-1	0	-4	-1
P4:1028950	chr04	1028877	1029023		-1	0	-4	-1
P4:1029253	chr04	1029180	1029326		-1	0	-4	-1
P4:1034172	chr04	1034099	1034245	+11:YDR285W;	-1	0	-4	-1
P4:1037851	chr04	1037778	1037924	+5:YDR288W;	-1	0	-4	-1
P4:1038839	chr04	1038766	1038912	+6:YDR289C;	-1	0	-4	-1
P4:1040424	chr04	1040351	1040497	+5:YDR291W;	-1	0	-4	-1
P4:1042358	chr04	1042285	1042431	+17:YDR291W;	-1	0	-4	-1
P4:1042696	chr04	1042623	1042769	+19:YDR291W;	-1	0	-4	-1
P4:1043163	chr04	1043090	1043236	+13*:YDR292C;	-1	0	-4	-1
P4:1044298	chr04	1044225	1044371	+6:YDR292C;	-1	0	-4	-1
P4:1046445	chr04	1046372	1046518	+19:YDR293C;	-1	0	-4	-1
P4:1047676	chr04	1047603	1047749	+12:YDR293C;	-1	0	-4	-1
P4:1050811	chr04	1050738	1050884	+10:YDR294C;	-1	0	-4	-1
P4:1055048	chr04	1054975	1055121	0:YDR296W; -1:YDR295C;	-1	0	-4	-1
P4:1064583	chr04	1064510	1064656	+8:YDR301W;	-1	0	-4	-1
P4:1069134	chr04	1069061	1069207	+15:YDR303C;	-1	0	-4	-1
P4:1074165	chr04	1074092	1074238	+7:YDR306C;	-1	0	-4	-1
P4:1081991	chr04	1081918	1082064	+17:YDR310C;	-1	0	-4	-1
P4:1082609	chr04	1082536	1082682	+13:YDR310C;	-1	0	-4	-1
P4:1083897	chr04	1083824	1083970	+5:YDR310C;	-1	0	-4	-1
P4:1093231	chr04	1093158	1093304	+3:YDR315C; +4*:CUT080;	-1	0	-4	-1
P4:1095068	chr04	1094995	1095141	+9*:YDR316W;	-1	0	-4	-1
P4:1102338	chr04	1102265	1102411	+2:YDR317W;	-1	0	-4	-1
P4:1105502	chr04	1105429	1105575	+1:anti-YDR319C; +3:YDR319C;	-1	0	-4	-1
P4:1105979	chr04	1105906	1106052	+4:anti-YDR319C; 0:YDR319C; 0:CUT081;	-1	0	-4	-1
P4:1109349	chr04	1109276	1109422	+5:YDR321W;	-1	0	-4	-1
P4:1115803	chr04	1115730	1115876	+6:YDR324C;	-1	0	-4	-1
P4:1118129	chr04	1118056	1118202	+7:YDR325W;	-1	0	-4	-1
P4:1123771	chr04	1123698	1123844	+9:YDR326C;	-1	0	-4	-1
P4:1132030	chr04	1131957	1132103	+8:YDR332W;	-1	0	-4	-1
P4:1136610	chr04	1136537	1136683	+6:YDR334W;	-1	0	-4	-1
P4:1140692	chr04	1140619	1140765	0:YDR335W; +1*:SUT067;	-1	0	-4	-1
P4:1142510	chr04	1142437	1142583	+11:YDR335W;	-1	0	-4	-1
P4:1143188	chr04	1143115	1143261	+15:YDR335W;	-1	0	-4	-1
P4:1144004	chr04	1143931	1144077		-1	0	-4	-1
P4:1144521	chr04	1144448	1144594		-1	0	-4	-1
P4:1147165	chr04	1147092	1147238	+6*:YDR337W; +14*:YDR338C;	-1	0	-4	-1
P4:1149860	chr04	1149787	1149933	+2:CUT082;	-1	0	-4	-1
P4:1150339	chr04	1150266	1150412	+2:YDR339C;	-1	0	-4	-1
P4:1153757	chr04	1153684	1153830	-1:CUT083; 0:YDR341C;	-1	0	-4	-1
P4:1154607	chr04	1154534	1154680	+10:YDR342C;	-1	0	-4	-1
P4:1156326	chr04	1156253	1156399		-1	0	-4	-1
P4:1157058	chr04	1156985	1157131	+3*:Unit146;	-1	0	-4	-1
P4:1157372	chr04	1157299	1157445	+1:SUT068;	-1	0	-4	-1
P4:1159073	chr04	1159000	1159146		-1	0	-4	-1
P4:1160002	chr04	1159929	1160075	+10:YDR343C;	-1	0	-4	-1
P4:1161426	chr04	1161353	1161499	0:YDR343C;	-1	0	-4	-1
P4:1168967	chr04	1168894	1169040	-1:YDR346C; 0:YDR347W;	-1	0	-4	-1
P4:1169606	chr04	1169533	1169679	+4:YDR347W;	-1	0	-4	-1
P4:1170261	chr04	1170188	1170334	+12*:YDR348C;	-1	0	-4	-1
P4:1172166	chr04	1172093	1172239	-1:YDR348C;	-1	0	-4	-1
P4:1172953	chr04	1172880	1173026	+9:YDR349C;	-1	0	-4	-1
P4:1173252	chr04	1173179	1173325	+7:YDR349C;	-1	0	-4	-1
P4:1177848	chr04	1177775	1177921	+3:YDR350C;	-1	0	-4	-1
P4:1179979	chr04	1179906	1180052	+10:YDR351W;	-1	0	-4	-1
P4:1184077	chr04	1184004	1184150	+6:YDR353W;	-1	0	-4	-1
P4:1186596	chr04	1186523	1186669	+6:YDR356W;	-1	0	-4	-1
P4:1190717	chr04	1190644	1190790	+5:YDR358W;	-1	0	-4	-1
P4:1195928	chr04	1195855	1196001	+3:YDR361C;	-1	0	-4	-1
P4:1204904	chr04	1204831	1204977	+10:YDR365C;	-1	0	-4	-1
P4:1208693	chr04	1208620	1208766		-1	0	-4	-1
P4:1210245	chr04	1210172	1210318		-1	0	-4	-1
P4:1210787	chr04	1210714	1210860		-1	0	-4	-1
P4:1216247	chr04	1216174	1216320	+10:YDR369C;	-1	0	-4	-1
P4:1216718	chr04	1216645	1216791	+7:YDR369C;	-1	0	-4	-1
P4:1218431	chr04	1218358	1218504	+5:YDR370C;	-1	0	-4	-1
P4:1219220	chr04	1219147	1219293	-1:YDR371W; -1:YDR370C;	-1	0	-4	-1
P4:1220207	chr04	1220134	1220280	+6:YDR371W;	-1	0	-4	-1
P4:1221306	chr04	1221233	1221379	+8:YDR372C;	-1	0	-4	-1
P4:1221908	chr04	1221835	1221981	+4:YDR372C;	-1	0	-4	-1
P4:1222549	chr04	1222476	1222622	-1:YDR373W; 0:YDR372C;	-1	0	-4	-1
P4:1225317	chr04	1225244	1225390	+8*:YDR375C;	-1	0	-4	-1
P4:1225852	chr04	1225779	1225925	+5:YDR375C;	-1	0	-4	-1
P4:1230568	chr04	1230495	1230641	+4:YDR379W;	-1	0	-4	-1
P4:1231035	chr04	1230962	1231108	+7:YDR379W;	-1	0	-4	-1
P4:1232137	chr04	1232064	1232210	+14:YDR379W;	-1	0	-4	-1
P4:1235172	chr04	1235099	1235245	+6:YDR380W; +7:anti042;	-1	0	-4	-1
P4:1243687	chr04	1243614	1243760	+4:YDR385W;	-1	0	-4	-1
P4:1244771	chr04	1244698	1244844	+10:YDR385W;	-1	0	-4	-1
P4:1248261	chr04	1248188	1248334	+11:YDR387C;	-1	0	-4	-1
P4:1248931	chr04	1248858	1249004	+7:YDR387C;	-1	0	-4	-1
P4:1251291	chr04	1251218	1251364	+8:YDR388W; +2:SUT486;	-1	0	-4	-1
P4:1252869	chr04	1252796	1252942	+3:YDR389W;	-1	0	-4	-1
P4:1255852	chr04	1255779	1255925	+7:YDR390C;	-1	0	-4	-1
P4:1257892	chr04	1257819	1257965		-1	0	-4	-1
P4:1259307	chr04	1259234	1259380	+5:YDR392W;	-1	0	-4	-1
P4:1263095	chr04	1263022	1263168	0:YDR395W; +10*:YDR394W;	-1	0	-4	-1
P4:1266996	chr04	1266923	1267069	0:YDR397C;	-1	0	-4	-1
P4:1267298	chr04	1267225	1267371	0:YDR398W;	-1	0	-4	-1
P4:1268079	chr04	1268006	1268152	+5:YDR398W;	-1	0	-4	-1
P4:1269793	chr04	1269720	1269866	0:CUT528; -1:YDR399W;	-1	0	-4	-1
P4:1270268	chr04	1270195	1270341	+2:YDR399W;	-1	0	-4	-1
P4:1271164	chr04	1271091	1271237	+2:YDR400W;	-1	0	-4	-1
P4:1271489	chr04	1271416	1271562	+4:YDR400W;	-1	0	-4	-1
P4:1273028	chr04	1272955	1273101	+5:YDR402C;	-1	0	-4	-1
P4:1274033	chr04	1273960	1274106	-1:YDR402C;	-1	0	-4	-1
P4:1275519	chr04	1275446	1275592	+7:YDR403W; +7:CUT529;	-1	0	-4	-1
P4:1275839	chr04	1275766	1275912	+9:YDR403W; +5:CUT529;	-1	0	-4	-1
P4:1276791	chr04	1276718	1276864	+4:YDR404C;	-1	0	-4	-1
P4:1278107	chr04	1278034	1278180	+4:YDR405W;	-1	0	-4	-1
P4:1279476	chr04	1279403	1279549	+4*:anti043; +3:YDR406W;	-1	0	-4	-1
P4:1283782	chr04	1283709	1283855		-1	0	-4	-1
P4:1286163	chr04	1286090	1286236	+12:YDR407C;	-1	0	-4	-1
P4:1286689	chr04	1286616	1286762	+9:YDR407C;	-1	0	-4	-1
P4:1286998	chr04	1286925	1287071	+7:YDR407C;	-1	0	-4	-1
P4:1288134	chr04	1288061	1288207	-1:YDR407C;	-1	0	-4	-1
P4:1288432	chr04	1288359	1288505	+4:YDR408C;	-1	0	-4	-1
P4:1288731	chr04	1288658	1288804	+2:YDR408C;	-1	0	-4	-1
P4:1290912	chr04	1290839	1290985	+10:YDR409W;	-1	0	-4	-1
P4:1291656	chr04	1291583	1291729	+4:SUT490; +14:YDR409W;	-1	0	-4	-1
P4:1292944	chr04	1292871	1293017	+2:YDR410C;	-1	0	-4	-1
P4:1293256	chr04	1293183	1293329	+8*:YDR411C; 0:YDR410C;	-1	0	-4	-1
P4:1294529	chr04	1294456	1294602	0:YDR411C; 0:YDR412W;	-1	0	-4	-1
P4:1297517	chr04	1297444	1297590	+5:YDR415C;	-1	0	-4	-1
P4:1299209	chr04	1299136	1299282	+6:YDR416W;	-1	0	-4	-1
P4:1299509	chr04	1299436	1299582	+8:YDR416W;	-1	0	-4	-1
P4:1299811	chr04	1299738	1299884	+10:YDR416W;	-1	0	-4	-1
P4:1302616	chr04	1302543	1302689		-1	0	-4	-1
P4:1302788	chr04	1302715	1302861		-1	0	-4	-1
P4:1307764	chr04	1307691	1307837		-1	0	-4	-1
P4:1308074	chr04	1308001	1308147		-1	0	-4	-1
P4:1313133	chr04	1313060	1313206	+8:YDR421W;	-1	0	-4	-1
P4:1313642	chr04	1313569	1313715	+11:YDR421W;	-1	0	-4	-1
P4:1315356	chr04	1315283	1315429		-1	0	-4	-1
P4:1315677	chr04	1315604	1315750	+14:YDR422C;	-1	0	-4	-1
P4:1318561	chr04	1318488	1318634	+5:YDR423C;	-1	0	-4	-1
P4:1320702	chr04	1320629	1320775	+5:YDR425W;	-1	0	-4	-1
P4:1321455	chr04	1321382	1321528	+10:YDR425W;	-1	0	-4	-1
P4:1321760	chr04	1321687	1321833	+12:YDR425W;	-1	0	-4	-1
P4:1323023	chr04	1322950	1323096	+6:YDR427W;	-1	0	-4	-1
P4:1323346	chr04	1323273	1323419	+8*:YDR428C; +8:YDR427W; -1:CUT093;	-1	0	-4	-1
P4:1324002	chr04	1323929	1324075	+4:YDR428C; +4:CUT093;	-1	0	-4	-1
P4:1327077	chr04	1327004	1327150		-1	0	-4	-1
P4:1327385	chr04	1327312	1327458	+8*:YDR430C;	-1	0	-4	-1
P4:1327849	chr04	1327776	1327922	+5:YDR430C;	-1	0	-4	-1
P4:1330477	chr04	1330404	1330550		-1	0	-4	-1
P4:1333085	chr04	1333012	1333158	+6:YDR435C;	-1	0	-4	-1
P4:1336727	chr04	1336654	1336800	+14*:YDR436W;	-1	0	-4	-1
P4:1338253	chr04	1338180	1338326	+8*:SUT491; +1:YDR438W; +7:YDR437W;	-1	0	-4	-1
P4:1338730	chr04	1338657	1338803	+5:SUT491; +4:YDR438W;	-1	0	-4	-1
P4:1341497	chr04	1341424	1341570	+5:SUT492;	-1	0	-4	-1
P4:1343531	chr04	1343458	1343604	+8:YDR440W;	-1	0	-4	-1
P4:1344359	chr04	1344286	1344432	+6*:YDR441C; +13:YDR440W;	-1	0	-4	-1
P4:1348494	chr04	1348421	1348567	+10:YDR443C;	-1	0	-4	-1
P4:1350105	chr04	1350032	1350178	0:YDR444W; 0:YDR443C;	-1	0	-4	-1
P4:1352836	chr04	1352763	1352909		-1	0	-4	-1
P4:1355381	chr04	1355308	1355454	+2:YDR447C;	-1	0	-4	-1
P4:1357778	chr04	1357705	1357851		-1	0	-4	-1
P4:1358258	chr04	1358185	1358331	+5:YDR449C;	-1	0	-4	-1
P4:1359033	chr04	1358960	1359106	0:YDR449C; -1:CUT095;	-1	0	-4	-1
P4:1359906	chr04	1359833	1359979	+1*:YDR450W;	-1	0	-4	-1
P4:1360972	chr04	1360899	1361045	+8*:YDR451C; +1*:CUT096;	-1	0	-4	-1
P4:1364215	chr04	1364142	1364288	+10:YDR452W;	-1	0	-4	-1
P4:1368927	chr04	1368854	1369000	+10:YDR456W;	-1	0	-4	-1
P4:1370190	chr04	1370117	1370263	+4:YDR457W;	-1	0	-4	-1
P4:1371851	chr04	1371778	1371924		-1	0	-4	-1
P4:1375857	chr04	1375784	1375930		-1	0	-4	-1
P4:1377538	chr04	1377465	1377611		-1	0	-4	-1
P4:1378355	chr04	1378282	1378428		-1	0	-4	-1
P4:1386217	chr04	1386144	1386290	+2:YDR462W;	-1	0	-4	-1
P4:1387302	chr04	1387229	1387375	+4:YDR463W;	-1	0	-4	-1
P4:1389288	chr04	1389215	1389361	+4:YDR464W;	-1	0	-4	-1
P4:1389900	chr04	1389827	1389973	+8:YDR464W;	-1	0	-4	-1
P4:1392400	chr04	1392327	1392473		-1	0	-4	-1
P4:1396172	chr04	1396099	1396245	+8:YDR466W;	-1	0	-4	-1
P4:1396986	chr04	1396913	1397059	+13:YDR466W;	-1	0	-4	-1
P4:1398895	chr04	1398822	1398968	0:YDR468C; 0:YDR469W;	-1	0	-4	-1
P4:1402841	chr04	1402768	1402914		-1	0	-4	-1
P4:1404838	chr04	1404765	1404911	+7:YDR473C;	-1	0	-4	-1
P4:1408510	chr04	1408437	1408583	+10:YDR475C;	-1	0	-4	-1
P4:1420117	chr04	1420044	1420190	+2:YDR481C;	-1	0	-4	-1
P4:1421639	chr04	1421566	1421712	+4:YDR483W;	-1	0	-4	-1
P4:1424765	chr04	1424692	1424838	+18*:YDR485C; +14*:YDR484W;	-1	0	-4	-1
P4:1425618	chr04	1425545	1425691	+13:YDR485C;	-1	0	-4	-1
P4:1426348	chr04	1426275	1426421	+8:YDR485C;	-1	0	-4	-1
P4:1428658	chr04	1428585	1428731	+3:YDR487C;	-1	0	-4	-1
P4:1434897	chr04	1434824	1434970	+2:YDR492W;	-1	0	-4	-1
P4:1437577	chr04	1437504	1437650	+5:YDR494W;	-1	0	-4	-1
P4:1441378	chr04	1441305	1441451	-1:YDR495C;	-1	0	-4	-1
P4:1443529	chr04	1443456	1443602	0:YDR496C;	-1	0	-4	-1
P4:1445671	chr04	1445598	1445744	0:SUT077; -1:YDR497C;	-1	0	-4	-1
P4:1450683	chr04	1450610	1450756	+2:YDR500C;	-1	0	-4	-1
P4:1451032	chr04	1450959	1451105	-1:YDR501W; -1:YDR500C;	-1	0	-4	-1
P4:1452581	chr04	1452508	1452654	+2:SUT494; +9:YDR501W;	-1	0	-4	-1
P4:1453060	chr04	1452987	1453133	-1:SUT494; +12:YDR501W; +9*:YDR502C;	-1	0	-4	-1
P4:1453745	chr04	1453672	1453818	+16*:YDR501W; +5:YDR502C;	-1	0	-4	-1
P4:1455555	chr04	1455482	1455628	+3:YDR503C;	-1	0	-4	-1
P4:1456622	chr04	1456549	1456695	+4*:SUT078; +3:YDR504C;	-1	0	-4	-1
P4:1457199	chr04	1457126	1457272	+15:YDR505C; -1:YDR504C;	-1	0	-4	-1
P4:1458261	chr04	1458188	1458334	+8:YDR505C;	-1	0	-4	-1
P4:1462882	chr04	1462809	1462955	+19*:YDR507C;	-1	0	-4	-1
P4:1464058	chr04	1463985	1464131	+12:YDR507C;	-1	0	-4	-1
P4:1469851	chr04	1469778	1469924	-1:YDR511W;	-1	0	-4	-1
P4:1473748	chr04	1473675	1473821	+4:YDR515W;	-1	0	-4	-1
P4:1476767	chr04	1476694	1476840	-1:YDR516C; +2:SUT495;	-1	0	-4	-1
P4:1477998	chr04	1477925	1478071	+6:YDR517W;	-1	0	-4	-1
P4:1478465	chr04	1478392	1478538	0:YDR518W;	-1	0	-4	-1
P4:1480270	chr04	1480197	1480343	0:YDR519W;	-1	0	-4	-1
P4:1481084	chr04	1481011	1481157	+15:YDR520C;	-1	0	-4	-1
P4:1482643	chr04	1482570	1482716	+6:YDR520C;	-1	0	-4	-1
P4:1484400	chr04	1484327	1484473	+7:YDR522C;	-1	0	-4	-1
P4:1485966	chr04	1485893	1486039	+8:YDR523C;	-1	0	-4	-1
P4:1487283	chr04	1487210	1487356	-1:YDR523C; -1:SUT082;	-1	0	-4	-1
P4:1487923	chr04	1487850	1487996	+8:YDR524C; +3:SUT082;	-1	0	-4	-1
P4:1488513	chr04	1488440	1488586	+4:YDR524C; +7:SUT082;	-1	0	-4	-1
P4:1490371	chr04	1490298	1490444	-1:YDR525W-A;	-1	0	-4	-1
P4:1493614	chr04	1493541	1493687	+3*:SUT496; +2*:Unit154;	-1	0	-4	-1
P4:1494127	chr04	1494054	1494200	-1:SUT496; -1:YDR528W;	-1	0	-4	-1
P4:1499881	chr04	1499808	1499954	+5:YDR532C;	-1	0	-4	-1
P4:1500372	chr04	1500299	1500445	+2:YDR532C;	-1	0	-4	-1
P4:1504473	chr04	1504400	1504546	+4:YDR534C;	-1	0	-4	-1
P4:1505961	chr04	1505888	1506034		-1	0	-4	-1
P4:1506335	chr04	1506262	1506408		-1	0	-4	-1
P4:1507951	chr04	1507878	1508024	+1:YDR536W;	-1	0	-4	-1
P4:1509426	chr04	1509353	1509499	+10:YDR536W; +3:anti049;	-1	0	-4	-1
P4:1513554	chr04	1513481	1513627	+10*:YDR539W;	-1	0	-4	-1
P4:1515367	chr04	1515294	1515440	+7:SUT499; +7*:SUT084;	-1	0	-4	-1
P4:1520059	chr04	1519986	1520132	+6:YDR541C;	-1	0	-4	-1
P4:1520364	chr04	1520291	1520437	+4:YDR541C;	-1	0	-4	-1
P4:1524984	chr04	1524911	1525057		-1	0	-4	-1
P4:1530597	chr04	1530524	1530670	+27:YDR545W;	-1	0	-4	-1
P4:1530893	chr04	1530820	1530966	+29:YDR545W;	-1	0	-4	-1
P5:73	chr05	0	146	+27*:YEL077C;	-1	0	-4	-1
P5:237	chr05	164	310	+26:YEL077C;	-1	0	-4	-1
P5:747	chr05	674	820	+23:YEL077C;	-1	0	-4	-1
P5:7812	chr05	7739	7885	-1:YEL073C; +1:SUT086;	-1	0	-4	-1
P5:9559	chr05	9486	9632	+2:SUT500;	-1	0	-4	-1
P5:9924	chr05	9851	9997	-1:SUT500; 0:CUT103;	-1	0	-4	-1
P5:14615	chr05	14542	14688	+7*:YEL072W;	-1	0	-4	-1
P5:15122	chr05	15049	15195	0:SUT502;	-1	0	-4	-1
P5:16080	chr05	16007	16153	0:SUT503; -1:YEL071W;	-1	0	-4	-1
P5:18998	chr05	18925	19071		-1	0	-4	-1
P5:19863	chr05	19790	19936	+3:YEL070W;	-1	0	-4	-1
P5:22560	chr05	22487	22633		-1	0	-4	-1
P5:27839	chr05	27766	27912	+2:YEL065W;	-1	0	-4	-1
P5:32710	chr05	32637	32783	+6:YEL063C;	-1	0	-4	-1
P5:33074	chr05	33001	33147	+4:YEL063C;	-1	0	-4	-1
P5:36782	chr05	36709	36855	+19:YEL061C;	-1	0	-4	-1
P5:37392	chr05	37319	37465	+15:YEL061C;	-1	0	-4	-1
P5:38971	chr05	38898	39044	+5:YEL061C;	-1	0	-4	-1
P5:40082	chr05	40009	40155	+12:YEL060C;	-1	0	-4	-1
P5:40969	chr05	40896	41042	+7:YEL060C;	-1	0	-4	-1
P5:42114	chr05	42041	42187	0:YEL060C;	-1	0	-4	-1
P5:46720	chr05	46647	46793		-1	0	-4	-1
P5:48502	chr05	48429	48575		-1	0	-4	-1
P5:49884	chr05	49811	49957	+11:YEL055C;	-1	0	-4	-1
P5:50460	chr05	50387	50533	+8:YEL055C;	-1	0	-4	-1
P5:51736	chr05	51663	51809	-1:YEL055C; +2*:CUT543;	-1	0	-4	-1
P5:53747	chr05	53674	53820		-1	0	-4	-1
P5:54999	chr05	54926	55072	+8:YEL053C;	-1	0	-4	-1
P5:57562	chr05	57489	57635	+7:YEL052W;	-1	0	-4	-1
P5:64209	chr05	64136	64282	+4*:YEL049W; +6*:YEL048C; +2*:Unit158;	-1	0	-4	-1
P5:64751	chr05	64678	64824	+3:YEL048C;	-1	0	-4	-1
P5:69649	chr05	69576	69722	0:YEL044W;	-1	0	-4	-1
P5:72404	chr05	72331	72477		-1	0	-4	-1
P5:73497	chr05	73424	73570	0:YEL042W;	-1	0	-4	-1
P5:74312	chr05	74239	74385	+5:YEL042W;	-1	0	-4	-1
P5:74608	chr05	74535	74681	+7:YEL042W;	-1	0	-4	-1
P5:76179	chr05	76106	76252	+3:YEL041W;	-1	0	-4	-1
P5:76669	chr05	76596	76742	+6:YEL041W;	-1	0	-4	-1
P5:76969	chr05	76896	77042	+8:YEL041W;	-1	0	-4	-1
P5:77264	chr05	77191	77337	+10:YEL041W;	-1	0	-4	-1
P5:79340	chr05	79267	79413	+8:YEL040W; +6*:YEL039C;	-1	0	-4	-1
P5:81140	chr05	81067	81213	+11*:YEL037C;	-1	0	-4	-1
P5:81298	chr05	81225	81371	+10:YEL037C;	-1	0	-4	-1
P5:83359	chr05	83286	83432	+9:YEL036C;	-1	0	-4	-1
P5:84796	chr05	84723	84869	0:YEL036C;	-1	0	-4	-1
P5:86423	chr05	86350	86496	0:anti-YEL033W;	-1	0	-4	-1
P5:88377	chr05	88304	88450	+10:YEL032W;	-1	0	-4	-1
P5:90584	chr05	90511	90657	+3:YEL031W;	-1	0	-4	-1
P5:92253	chr05	92180	92326	+14:YEL031W;	-1	0	-4	-1
P5:92761	chr05	92688	92834	+17:YEL031W;	-1	0	-4	-1
P5:96341	chr05	96268	96414	+12:YEL030W;	-1	0	-4	-1
P5:96864	chr05	96791	96937		-1	0	-4	-1
P5:101289	chr05	101216	101362	+4:YEL027W;	-1	0	-4	-1
P5:101687	chr05	101614	101760	0:YEL026W;	-1	0	-4	-1
P5:102376	chr05	102303	102449	+4*:YEL026W;	-1	0	-4	-1
P5:103101	chr05	103028	103174	+18:YEL025C;	-1	0	-4	-1
P5:105774	chr05	105701	105847	+3:YEL025C;	-1	0	-4	-1
P5:108197	chr05	108124	108270	+7:YEL024W;	-1	0	-4	-1
P5:108518	chr05	108445	108591	+13:YEL023C;	-1	0	-4	-1
P5:108848	chr05	108775	108921	+11:YEL023C;	-1	0	-4	-1
P5:109904	chr05	109831	109977	+5:YEL023C;	-1	0	-4	-1
P5:111226	chr05	111153	111299	0:YEL022W;	-1	0	-4	-1
P5:113104	chr05	113031	113177	+12:YEL022W;	-1	0	-4	-1
P5:114564	chr05	114491	114637	+21:YEL022W;	-1	0	-4	-1
P5:114909	chr05	114836	114982	+23:YEL022W;	-1	0	-4	-1
P5:115984	chr05	115911	116057	-1:YEL021W;	-1	0	-4	-1
P5:116598	chr05	116525	116671	+4:YEL021W;	-1	0	-4	-1
P5:117936	chr05	117863	118009	-1:SUT088;	-1	0	-4	-1
P5:122658	chr05	122585	122731	+3:YEL017C-A;	-1	0	-4	-1
P5:123151	chr05	123078	123224	-1:YEL017C-A;	-1	0	-4	-1
P5:124963	chr05	124890	125036	+10:YEL016C;	-1	0	-4	-1
P5:127277	chr05	127204	127350	+5:YEL015W;	-1	0	-4	-1
P5:128947	chr05	128874	129020	+3:YEL013W;	-1	0	-4	-1
P5:129577	chr05	129504	129650	+7:YEL013W;	-1	0	-4	-1
P5:130759	chr05	130686	130832		-1	0	-4	-1
P5:138830	chr05	138757	138903	+7*:YEL009C;	-1	0	-4	-1
P5:140402	chr05	140329	140475		-1	0	-4	-1
P5:140696	chr05	140623	140769		-1	0	-4	-1
P5:142235	chr05	142162	142308	+4:YEL007W;	-1	0	-4	-1
P5:143652	chr05	143579	143725	+14:YEL007W;	-1	0	-4	-1
P5:145961	chr05	145888	146034	+5*:YEL005C;	-1	0	-4	-1
P5:147597	chr05	147524	147670	+5:YEL004W;	-1	0	-4	-1
P5:149029	chr05	148956	149102	+7:YEL002C;	-1	0	-4	-1
P5:151323	chr05	151250	151396	+7:CUT106; -1:YEL001C;	-1	0	-4	-1
P5:153923	chr05	153850	153996	+3:YER001W;	-1	0	-4	-1
P5:156648	chr05	156575	156721	-1:SUT506; 0:YER002W;	-1	0	-4	-1
P5:157637	chr05	157564	157710		-1	0	-4	-1
P5:161476	chr05	161403	161549	+7*:SUT507; +6:YER005W;	-1	0	-4	-1
P5:167712	chr05	167639	167785		-1	0	-4	-1
P5:169037	chr05	168964	169110	+18:YER008C;	-1	0	-4	-1
P5:169590	chr05	169517	169663	+15:YER008C;	-1	0	-4	-1
P5:170516	chr05	170443	170589	+9:YER008C;	-1	0	-4	-1
P5:170994	chr05	170921	171067	+6:YER008C;	-1	0	-4	-1
P5:181811	chr05	181738	181884	+19:YER013W;	-1	0	-4	-1
P5:185867	chr05	185794	185940	+8:YER015W;	-1	0	-4	-1
P5:186629	chr05	186556	186702	+12:YER015W;	-1	0	-4	-1
P5:189312	chr05	189239	189385		-1	0	-4	-1
P5:190088	chr05	190015	190161	+12:YER017C;	-1	0	-4	-1
P5:190879	chr05	190806	190952	+7:YER017C;	-1	0	-4	-1
P5:192754	chr05	192681	192827	+3:YER019W; +9*:SUT510; 0:YER018C;	-1	0	-4	-1
P5:197422	chr05	197349	197495	+4:YER021W;	-1	0	-4	-1
P5:199650	chr05	199577	199723	+6:YER022W;	-1	0	-4	-1
P5:199953	chr05	199880	200026	+8:YER022W;	-1	0	-4	-1
P5:208182	chr05	208109	208255	+3:YER026C;	-1	0	-4	-1
P5:214883	chr05	214810	214956	0:YER032W; 0:YER031C;	-1	0	-4	-1
P5:215853	chr05	215780	215926	+6:YER032W;	-1	0	-4	-1
P5:216151	chr05	216078	216224	+8:YER032W;	-1	0	-4	-1
P5:219233	chr05	219160	219306	+14:YER033C;	-1	0	-4	-1
P5:220288	chr05	220215	220361	+7:YER033C;	-1	0	-4	-1
P5:227729	chr05	227656	227802	+4:YER038C; +12:YER039C;	-1	0	-4	-1
P5:232764	chr05	232691	232837	+3:YER041W;	-1	0	-4	-1
P5:243292	chr05	243219	243365	+2:YER046W;	-1	0	-4	-1
P5:245791	chr05	245718	245864	+6:YER047C;	-1	0	-4	-1
P5:248996	chr05	248923	249069	+6:anti051;	-1	0	-4	-1
P5:250296	chr05	250223	250369		-1	0	-4	-1
P5:252823	chr05	252750	252896	+8:YER049W;	-1	0	-4	-1
P5:257536	chr05	257463	257609	+4:YER052C;	-1	0	-4	-1
P5:258516	chr05	258443	258589		-1	0	-4	-1
P5:259131	chr05	259058	259204	+4:YER053C;	-1	0	-4	-1
P5:260790	chr05	260717	260863	+3*:YER053C-A;	-1	0	-4	-1
P5:263240	chr05	263167	263313	+4:YER054C;	-1	0	-4	-1
P5:266753	chr05	266680	266826	+10*:YER056C;	-1	0	-4	-1
P5:270021	chr05	269948	270094		-1	0	-4	-1
P5:270672	chr05	270599	270745	0:SUT092; +4*:YER057C;	-1	0	-4	-1
P5:273168	chr05	273095	273241	+5:YER059W;	-1	0	-4	-1
P5:273478	chr05	273405	273551	+7:YER059W;	-1	0	-4	-1
P5:274065	chr05	273992	274138	+24*:SUT514;	-1	0	-4	-1
P5:275170	chr05	275097	275243	+18:SUT514; +5:YER060W;	-1	0	-4	-1
P5:275851	chr05	275778	275924	+14:SUT514; +9:YER060W;	-1	0	-4	-1
P5:278193	chr05	278120	278266	+1:SUT514;	-1	0	-4	-1
P5:278948	chr05	278875	279021	+5:YER061C;	-1	0	-4	-1
P5:280489	chr05	280416	280562	+3:YER062C;	-1	0	-4	-1
P5:281186	chr05	281113	281259		-1	0	-4	-1
P5:281489	chr05	281416	281562	-1:YER063W;	-1	0	-4	-1
P5:284836	chr05	284763	284909		-1	0	-4	-1
P5:286170	chr05	286097	286243	+7:anti052; +7:YER065C;	-1	0	-4	-1
P5:295323	chr05	295250	295396	0:YER069W;	-1	0	-4	-1
P5:295641	chr05	295568	295714	+2:YER069W;	-1	0	-4	-1
P5:300131	chr05	300058	300204	+8:YER070W;	-1	0	-4	-1
P5:302646	chr05	302573	302719	+5*:CUT561; 0:YER072W;	-1	0	-4	-1
P5:305691	chr05	305618	305764	+12*:YER073W;	-1	0	-4	-1
P5:306000	chr05	305927	306073	-1:YER074W;	-1	0	-4	-1
P5:307815	chr05	307742	307888	+2:YER074W-A;	-1	0	-4	-1
P5:311621	chr05	311548	311694	-1:YER075C;	-1	0	-4	-1
P5:314142	chr05	314069	314215		-1	0	-4	-1
P5:315332	chr05	315259	315405	+8*:YER077C;	-1	0	-4	-1
P5:317534	chr05	317461	317607	+6:YER078C;	-1	0	-4	-1
P5:318011	chr05	317938	318084	+3:YER078C;	-1	0	-4	-1
P5:318336	chr05	318263	318409	-1:YER078W-A; +1:YER078C;	-1	0	-4	-1
P5:318931	chr05	318858	319004	+1:YER079W; +3*:YER078W-A;	-1	0	-4	-1
P5:321509	chr05	321436	321582	+11:YER080W;	-1	0	-4	-1
P5:323110	chr05	323037	323183	+4:YER081W;	-1	0	-4	-1
P5:325133	chr05	325060	325206	+6:YER082C;	-1	0	-4	-1
P5:326087	chr05	326014	326160	0:CUT112; 0:YER082C;	-1	0	-4	-1
P5:332970	chr05	332897	333043	0:YER087C-B;	-1	0	-4	-1
P5:335350	chr05	335277	335423	0:YER088C; -1:SUT095;	-1	0	-4	-1
P5:336956	chr05	336883	337029	+5:YER089C;	-1	0	-4	-1
P5:337761	chr05	337688	337834	0:YER089C; 0:YER090W; -1:Unit176;	-1	0	-4	-1
P5:339052	chr05	338979	339125		-1	0	-4	-1
P5:341996	chr05	341923	342069	+2:YER091C;	-1	0	-4	-1
P5:342589	chr05	342516	342662	-1:YER092W;	-1	0	-4	-1
P5:342897	chr05	342824	342970	+1:YER092W;	-1	0	-4	-1
P5:343681	chr05	343608	343754	+25:YER093C;	-1	0	-4	-1
P5:351902	chr05	351829	351975	+3:YER096W;	-1	0	-4	-1
P5:355469	chr05	355396	355542	+1:YER098W;	-1	0	-4	-1
P5:357472	chr05	357399	357545	+13:YER098W;	-1	0	-4	-1
P5:357810	chr05	357737	357883	+15:YER098W;	-1	0	-4	-1
P5:360485	chr05	360412	360558		-1	0	-4	-1
P5:362602	chr05	362529	362675	0:YER102W;	-1	0	-4	-1
P5:370107	chr05	370034	370180	+13:YER105C;	-1	0	-4	-1
P5:373381	chr05	373308	373454	+9*:YER107C; +7*:YER106W;	-1	0	-4	-1
P5:381063	chr05	380990	381136	+8:YER110C;	-1	0	-4	-1
P5:382333	chr05	382260	382406	0:YER110C;	-1	0	-4	-1
P5:383156	chr05	383083	383229	+19:YER111C;	-1	0	-4	-1
P5:383615	chr05	383542	383688	+16:YER111C;	-1	0	-4	-1
P5:385153	chr05	385080	385226	+7:YER111C;	-1	0	-4	-1
P5:386352	chr05	386279	386425	-1:YER111C; +4:Unit177;	-1	0	-4	-1
P5:386830	chr05	386757	386903	0:Unit177;	-1	0	-4	-1
P5:387860	chr05	387787	387933	+15*:YER113C;	-1	0	-4	-1
P5:394111	chr05	394038	394184	+6*:YER115C; 0:YER114C;	-1	0	-4	-1
P5:396364	chr05	396291	396437	0:YER116C;	-1	0	-4	-1
P5:397224	chr05	397151	397297		-1	0	-4	-1
P5:400981	chr05	400908	401054	0:YER119C; 0:YER120W;	-1	0	-4	-1
P5:401622	chr05	401549	401695	+4:YER120W;	-1	0	-4	-1
P5:402779	chr05	402706	402852		-1	0	-4	-1
P5:404513	chr05	404440	404586	0:YER122C; 0:YER123W;	-1	0	-4	-1
P5:405461	chr05	405388	405534	+6:YER123W;	-1	0	-4	-1
P5:408333	chr05	408260	408406	+5:YER124C;	-1	0	-4	-1
P5:410826	chr05	410753	410899	+5:YER125W;	-1	0	-4	-1
P5:412695	chr05	412622	412768	+17*:YER125W;	-1	0	-4	-1
P5:414351	chr05	414278	414424	0:YER127W; 0:YER126C;	-1	0	-4	-1
P5:414829	chr05	414756	414902	+3:YER127W;	-1	0	-4	-1
P5:415140	chr05	415067	415213	+5:YER127W;	-1	0	-4	-1
P5:419708	chr05	419635	419781	+16:YER129W;	-1	0	-4	-1
P5:420655	chr05	420582	420728	+21:YER129W;	-1	0	-4	-1
P5:424348	chr05	424275	424421		-1	0	-4	-1
P5:426250	chr05	426177	426323	+29:YER132C;	-1	0	-4	-1
P5:429186	chr05	429113	429259	+11:YER132C;	-1	0	-4	-1
P5:430468	chr05	430395	430541	+3:YER132C;	-1	0	-4	-1
P5:431203	chr05	431130	431276		-1	0	-4	-1
P5:432336	chr05	432263	432409	0:YER133W;	-1	0	-4	-1
P5:434284	chr05	434211	434357		-1	0	-4	-1
P5:435003	chr05	434930	435076		-1	0	-4	-1
P5:436315	chr05	436242	436388		-1	0	-4	-1
P5:436481	chr05	436408	436554		-1	0	-4	-1
P5:437122	chr05	437049	437195	+5*:YER134C;	-1	0	-4	-1
P5:440735	chr05	440662	440808	+8:YER136W; +7:YER137C;	-1	0	-4	-1
P5:441501	chr05	441428	441574	+3:YER137C;	-1	0	-4	-1
P5:442156	chr05	442083	442229		-1	0	-4	-1
P5:442926	chr05	442853	442999		-1	0	-4	-1
P5:445223	chr05	445150	445296		-1	0	-4	-1
P5:447269	chr05	447196	447342		-1	0	-4	-1
P5:455580	chr05	455507	455653	+4:YER142C;	-1	0	-4	-1
P5:458370	chr05	458297	458443		-1	0	-4	-1
P5:463018	chr05	462945	463091	+12*:YER147C;	-1	0	-4	-1
P5:465004	chr05	464931	465077	0:YER148W; 0:YER147C;	-1	0	-4	-1
P5:466126	chr05	466053	466199	+7*:YER148W;	-1	0	-4	-1
P5:471802	chr05	471729	471875	+14:YER152C; +5:YER151C;	-1	0	-4	-1
P5:474904	chr05	474831	474977	0:YER154W; -1:YER153C;	-1	0	-4	-1
P5:476755	chr05	476682	476828	+38:YER155C;	-1	0	-4	-1
P5:479162	chr05	479089	479235	+23:YER155C;	-1	0	-4	-1
P5:485891	chr05	485818	485964	+8:YER157W;	-1	0	-4	-1
P5:486649	chr05	486576	486722	+13:YER157W;	-1	0	-4	-1
P5:490248	chr05	490175	490321	+3:SUT097; +4:YER158C;	-1	0	-4	-1
P5:491074	chr05	491001	491147	+8:SUT097;	-1	0	-4	-1
P5:491374	chr05	491301	491447	+5*:YER159C;	-1	0	-4	-1
P5:492244	chr05	492171	492317	0:YER159C;	-1	0	-4	-1
P5:494332	chr05	494259	494405		-1	0	-4	-1
P5:496573	chr05	496500	496646		-1	0	-4	-1
P5:500497	chr05	500424	500570	-1:CUT119; 0:YER161C;	-1	0	-4	-1
P5:503443	chr05	503370	503516	+3:YER163C;	-1	0	-4	-1
P5:503922	chr05	503849	503995	0:YER163C; 0:SUT098;	-1	0	-4	-1
P5:508542	chr05	508469	508615	+22:YER164W;	-1	0	-4	-1
P5:509027	chr05	508954	509100	+25:YER164W;	-1	0	-4	-1
P5:512349	chr05	512276	512422	0:YER166W;	-1	0	-4	-1
P5:515305	chr05	515232	515378	+18:YER166W;	-1	0	-4	-1
P5:519964	chr05	519891	520037	+13:YER167W;	-1	0	-4	-1
P5:522993	chr05	522920	523066	0:SUT518; 0:YER169W;	-1	0	-4	-1
P5:531777	chr05	531704	531850	+27:YER172C;	-1	0	-4	-1
P5:534619	chr05	534546	534692	+10:YER172C;	-1	0	-4	-1
P5:535215	chr05	535142	535288	+6:YER172C;	-1	0	-4	-1
P5:541543	chr05	541470	541616	0:anti054; 0:YER176W;	-1	0	-4	-1
P5:542499	chr05	542426	542572	+6:YER176W;	-1	0	-4	-1
P5:545935	chr05	545862	546008	+3:YER177W;	-1	0	-4	-1
P5:546669	chr05	546596	546742	0:Unit181; 0:YER178W;	-1	0	-4	-1
P5:547294	chr05	547221	547367	+4:YER178W;	-1	0	-4	-1
P5:550933	chr05	550860	551006	+2:YER180C-A;	-1	0	-4	-1
P5:556797	chr05	556724	556870	+14:YER184C;	-1	0	-4	-1
P5:558877	chr05	558804	558950	+2:YER184C;	-1	0	-4	-1
P5:562083	chr05	562010	562156	+5:YER186C;	-1	0	-4	-1
P5:563684	chr05	563611	563757	+5:SUT100; +2*:Unit182;	-1	0	-4	-1
P5:566061	chr05	565988	566134	0:YER187W;	-1	0	-4	-1
P5:566365	chr05	566292	566438	+2:YER187W;	-1	0	-4	-1
P5:569623	chr05	569550	569696	+3:YER188C-A;	-1	0	-4	-1
P5:575439	chr05	575366	575512	+26:YER190W;	-1	0	-4	-1
P6:73	chr06	0	146	+1:YFL068W;	-1	0	-4	-1
P6:3215	chr06	3142	3288	+5*:YFL064C; +2:YFL065C;	-1	0	-4	-1
P6:3881	chr06	3808	3954	+1:YFL064C;	-1	0	-4	-1
P6:4948	chr06	4875	5021		-1	0	-4	-1
P6:5933	chr06	5860	6006		-1	0	-4	-1
P6:8894	chr06	8821	8967		-1	0	-4	-1
P6:15048	chr06	14975	15121	-1:YFL057C; +4:YFL056C;	-1	0	-4	-1
P6:16276	chr06	16203	16349		-1	0	-4	-1
P6:17053	chr06	16980	17126	+1:YFL055W;	-1	0	-4	-1
P6:17546	chr06	17473	17619	+4:YFL055W;	-1	0	-4	-1
P6:19677	chr06	19604	19750	-1:Unit213;	-1	0	-4	-1
P6:20345	chr06	20272	20418	+4:Unit213;	-1	0	-4	-1
P6:21569	chr06	21496	21642	+8:YFL054C;	-1	0	-4	-1
P6:21868	chr06	21795	21941	+6:YFL054C;	-1	0	-4	-1
P6:27397	chr06	27324	27470	+3*:Unit202;	-1	0	-4	-1
P6:31966	chr06	31893	32039		-1	0	-4	-1
P6:32486	chr06	32413	32559		-1	0	-4	-1
P6:33594	chr06	33521	33667	+15:YFL050C;	-1	0	-4	-1
P6:35273	chr06	35200	35346	+5:YFL050C;	-1	0	-4	-1
P6:41246	chr06	41173	41319	+6:YFL047W;	-1	0	-4	-1
P6:44133	chr06	44060	44206	+3:YFL045C;	-1	0	-4	-1
P6:45392	chr06	45319	45465	+2:YFL044C; +5:CUT121;	-1	0	-4	-1
P6:50158	chr06	50085	50231	+7:YFL041W;	-1	0	-4	-1
P6:52989	chr06	52916	53062	+10:YFL040W;	-1	0	-4	-1
P6:55511	chr06	55438	55584	+4:YFL038C;	-1	0	-4	-1
P6:59566	chr06	59493	59639	+7:YFL036W;	-1	0	-4	-1
P6:59872	chr06	59799	59945	+9:YFL036W;	-1	0	-4	-1
P6:67106	chr06	67033	67179	+12:YFL034W;	-1	0	-4	-1
P6:68351	chr06	68278	68424	+20:YFL034W;	-1	0	-4	-1
P6:73374	chr06	73301	73447	+8:YFL033C;	-1	0	-4	-1
P6:75640	chr06	75567	75713	+4:YFL031W;	-1	0	-4	-1
P6:76506	chr06	76433	76579	-1:YFL030W; +2*:Unit216;	-1	0	-4	-1
P6:77599	chr06	77526	77672	+6:YFL030W; +2:anti055;	-1	0	-4	-1
P6:80590	chr06	80517	80663	+9:YFL027C;	-1	0	-4	-1
P6:82807	chr06	82734	82880	+2:YFL026W;	-1	0	-4	-1
P6:87701	chr06	87628	87774		-1	0	-4	-1
P6:88171	chr06	88098	88244		-1	0	-4	-1
P6:88652	chr06	88579	88725		-1	0	-4	-1
P6:88969	chr06	88896	89042		-1	0	-4	-1
P6:102605	chr06	102532	102678	+4:YFL018C;	-1	0	-4	-1
P6:116643	chr06	116570	116716	+5:YFL009W;	-1	0	-4	-1
P6:117603	chr06	117530	117676	+11:YFL009W;	-1	0	-4	-1
P6:117901	chr06	117828	117974	+13:YFL009W;	-1	0	-4	-1
P6:121035	chr06	120962	121108		-1	0	-4	-1
P6:121529	chr06	121456	121602		-1	0	-4	-1
P6:121839	chr06	121766	121912		-1	0	-4	-1
P6:122305	chr06	122232	122378		-1	0	-4	-1
P6:123236	chr06	123163	123309	0:YFL007W;	-1	0	-4	-1
P6:123545	chr06	123472	123618	+2:YFL007W;	-1	0	-4	-1
P6:126579	chr06	126506	126652	+21:YFL007W;	-1	0	-4	-1
P6:129047	chr06	128974	129120		-1	0	-4	-1
P6:130842	chr06	130769	130915	+5:YFL005W;	-1	0	-4	-1
P6:134795	chr06	134722	134868	+15:YFL003C;	-1	0	-4	-1
P6:135991	chr06	135918	136064	+8:YFL003C;	-1	0	-4	-1
P6:139522	chr06	139449	139595		-1	0	-4	-1
P6:139839	chr06	139766	139912		-1	0	-4	-1
P6:142050	chr06	141977	142123		-1	0	-4	-1
P6:142610	chr06	142537	142683		-1	0	-4	-1
P6:146730	chr06	146657	146803	+2:YFL002C;	-1	0	-4	-1
P6:148968	chr06	148895	149041	0:YFR001W;	-1	0	-4	-1
P6:149584	chr06	149511	149657	+4:YFR001W; +2:CUT576;	-1	0	-4	-1
P6:154384	chr06	154311	154457	+10*:YFR005C; +7*:YFR004W;	-1	0	-4	-1
P6:154866	chr06	154793	154939	+7:YFR005C;	-1	0	-4	-1
P6:158472	chr06	158399	158545	+5:SUT528;	-1	0	-4	-1
P6:158768	chr06	158695	158841	+3:SUT528;	-1	0	-4	-1
P6:159101	chr06	159028	159174	-1:YFR007W; +1:SUT528;	-1	0	-4	-1
P6:160132	chr06	160059	160205	+6:YFR007W;	-1	0	-4	-1
P6:161864	chr06	161791	161937		-1	0	-4	-1
P6:162958	chr06	162885	163031	+4:YFR009W;	-1	0	-4	-1
P6:173198	chr06	173125	173271	+5:YFR014C;	-1	0	-4	-1
P6:174031	chr06	173958	174104	-1:YFR014C;	-1	0	-4	-1
P6:174687	chr06	174614	174760	+11:YFR015C;	-1	0	-4	-1
P6:176445	chr06	176372	176518	+1:YFR015C;	-1	0	-4	-1
P6:178529	chr06	178456	178602		-1	0	-4	-1
P6:188681	chr06	188608	188754		-1	0	-4	-1
P6:191926	chr06	191853	191999		-1	0	-4	-1
P6:193260	chr06	193187	193333		-1	0	-4	-1
P6:195420	chr06	195347	195493	+5:YFR021W;	-1	0	-4	-1
P6:197596	chr06	197523	197669	+6:YFR022W;	-1	0	-4	-1
P6:197914	chr06	197841	197987	+8:YFR022W;	-1	0	-4	-1
P6:201702	chr06	201629	201775	+12:YFR023W;	-1	0	-4	-1
P6:203963	chr06	203890	204036	+6*:YFR025C;	-1	0	-4	-1
P6:204272	chr06	204199	204345	+4:YFR025C;	-1	0	-4	-1
P6:208311	chr06	208238	208384	+6:YFR027W;	-1	0	-4	-1
P6:209587	chr06	209514	209660	+4:YFR028C; +14*:YFR027W;	-1	0	-4	-1
P6:211864	chr06	211791	211937	+7:YFR029W;	-1	0	-4	-1
P6:212166	chr06	212093	212239	+9:YFR029W;	-1	0	-4	-1
P6:217101	chr06	217028	217174	+20:YFR031C;	-1	0	-4	-1
P6:217819	chr06	217746	217892	+16:YFR031C;	-1	0	-4	-1
P6:223109	chr06	223036	223182	0:YFR032C;	-1	0	-4	-1
P6:224087	chr06	224014	224160	0:YFR032C-B; -1:YFR032C-A;	-1	0	-4	-1
P6:228342	chr06	228269	228415	+6:YFR037C;	-1	0	-4	-1
P6:230087	chr06	230014	230160	+5:YFR038W;	-1	0	-4	-1
P6:230384	chr06	230311	230457	+7:YFR038W;	-1	0	-4	-1
P6:231167	chr06	231094	231240	+12:YFR038W;	-1	0	-4	-1
P6:234642	chr06	234569	234715	+5:YFR040W;	-1	0	-4	-1
P6:240329	chr06	240256	240402	+8:YFR044C;	-1	0	-4	-1
P6:241239	chr06	241166	241312	+2:YFR044C;	-1	0	-4	-1
P6:246933	chr06	246860	247006	+6:YFR048W;	-1	0	-4	-1
P6:249069	chr06	248996	249142	+6:YFR050C;	-1	0	-4	-1
P6:250000	chr06	249927	250073	0:YFR050C;	-1	0	-4	-1
P6:251911	chr06	251838	251984	0:YFR051C;	-1	0	-4	-1
P6:252818	chr06	252745	252891	+3:YFR052W;	-1	0	-4	-1
P6:253299	chr06	253226	253372	+6*:YFR052W;	-1	0	-4	-1
P6:255120	chr06	255047	255193	+1:YFR053C;	-1	0	-4	-1
P6:256709	chr06	256636	256782	+2:SUT107;	-1	0	-4	-1
P6:258904	chr06	258831	258977		-1	0	-4	-1
P6:259200	chr06	259127	259273		-1	0	-4	-1
P6:261176	chr06	261103	261249		-1	0	-4	-1
P6:265584	chr06	265511	265657	+9*:YFR055W;	-1	0	-4	-1
P6:269805	chr06	269732	269878		-1	0	-4	-1
P7:73	chr07	0	146		-1	0	-4	-1
P7:224	chr07	151	297		-1	0	-4	-1
P7:1531	chr07	1458	1604		-1	0	-4	-1
P7:9190	chr07	9117	9263	+6:YGL259W; +1:YGL258W-A;	-1	0	-4	-1
P7:10333	chr07	10260	10406		-1	0	-4	-1
P7:11524	chr07	11451	11597	+4:YGL258W;	-1	0	-4	-1
P7:12407	chr07	12334	12480		-1	0	-4	-1
P7:12705	chr07	12632	12778	+11:YGL257C;	-1	0	-4	-1
P7:13003	chr07	12930	13076	+9:YGL257C;	-1	0	-4	-1
P7:13922	chr07	13849	13995	+3:YGL257C;	-1	0	-4	-1
P7:16391	chr07	16318	16464		-1	0	-4	-1
P7:17406	chr07	17333	17479	+3:SUT532;	-1	0	-4	-1
P7:17901	chr07	17828	17974	-1:SUT532;	-1	0	-4	-1
P7:18391	chr07	18318	18464		-1	0	-4	-1
P7:26563	chr07	26490	26636	+7:YGL252C;	-1	0	-4	-1
P7:28997	chr07	28924	29070	+8:SUT109; +17:YGL251C;	-1	0	-4	-1
P7:36365	chr07	36292	36438	+6:YGL248W;	-1	0	-4	-1
P7:38144	chr07	38071	38217	+5:YGL246C;	-1	0	-4	-1
P7:38447	chr07	38374	38520	+3:YGL246C;	-1	0	-4	-1
P7:40869	chr07	40796	40942	+13:YGL245W;	-1	0	-4	-1
P7:43895	chr07	43822	43968	+4:YGL243W;	-1	0	-4	-1
P7:47516	chr07	47443	47589	+14:YGL241W;	-1	0	-4	-1
P7:50189	chr07	50116	50262	+5:YGL238W;	-1	0	-4	-1
P7:50495	chr07	50422	50568	+7:YGL238W;	-1	0	-4	-1
P7:56097	chr07	56024	56170		-1	0	-4	-1
P7:60892	chr07	60819	60965		-1	0	-4	-1
P7:62941	chr07	62868	63014		-1	0	-4	-1
P7:66205	chr07	66132	66278	+7:YGL229C;	-1	0	-4	-1
P7:69810	chr07	69737	69883	+3:YGL227W;	-1	0	-4	-1
P7:71264	chr07	71191	71337		-1	0	-4	-1
P7:73720	chr07	73647	73793	+3*:YGL226W;	-1	0	-4	-1
P7:77513	chr07	77440	77586	+5:YGL225W;	-1	0	-4	-1
P7:79387	chr07	79314	79460	+7:YGL223C;	-1	0	-4	-1
P7:79699	chr07	79626	79772	+5:YGL223C;	-1	0	-4	-1
P7:80882	chr07	80809	80955	+5:YGL222C;	-1	0	-4	-1
P7:83002	chr07	82929	83075	+9:YGL219C;	-1	0	-4	-1
P7:83585	chr07	83512	83658	+5:YGL219C;	-1	0	-4	-1
P7:85320	chr07	85247	85393	+5:YGL216W;	-1	0	-4	-1
P7:87474	chr07	87401	87547	0:YGL215W;	-1	0	-4	-1
P7:88792	chr07	88719	88865	+9:YGL215W;	-1	0	-4	-1
P7:89746	chr07	89673	89819	+15*:YGL215W;	-1	0	-4	-1
P7:96426	chr07	96353	96499	+4:SUT536; +5:YGL209W;	-1	0	-4	-1
P7:97980	chr07	97907	98053	+5:YGL208W;	-1	0	-4	-1
P7:98776	chr07	98703	98849	0:YGL207W;	-1	0	-4	-1
P7:100339	chr07	100266	100412	+10:YGL207W;	-1	0	-4	-1
P7:102965	chr07	102892	103038	+30:YGL206C;	-1	0	-4	-1
P7:103280	chr07	103207	103353	+28:YGL206C;	-1	0	-4	-1
P7:105598	chr07	105525	105671	+13:YGL206C;	-1	0	-4	-1
P7:112519	chr07	112446	112592		-1	0	-4	-1
P7:113896	chr07	113823	113969		-1	0	-4	-1
P7:116453	chr07	116380	116526	+4:YGL202W;	-1	0	-4	-1
P7:116769	chr07	116696	116842	+6:YGL202W;	-1	0	-4	-1
P7:117677	chr07	117604	117750		-1	0	-4	-1
P7:118437	chr07	118364	118510	+16:YGL201C;	-1	0	-4	-1
P7:118741	chr07	118668	118814	+14:YGL201C;	-1	0	-4	-1
P7:119641	chr07	119568	119714	+9:YGL201C;	-1	0	-4	-1
P7:120115	chr07	120042	120188	+6:YGL201C;	-1	0	-4	-1
P7:126894	chr07	126821	126967	+14:YGL197W;	-1	0	-4	-1
P7:128292	chr07	128219	128365	+23:YGL197W;	-1	0	-4	-1
P7:130157	chr07	130084	130230	+2:YGL196W;	-1	0	-4	-1
P7:132415	chr07	132342	132488	+6:YGL195W;	-1	0	-4	-1
P7:133899	chr07	133826	133972	+15:YGL195W;	-1	0	-4	-1
P7:135989	chr07	135916	136062	+28:YGL195W;	-1	0	-4	-1
P7:146391	chr07	146318	146464	+7:YGL190C;	-1	0	-4	-1
P7:154312	chr07	154239	154385	+1:YGL185C;	-1	0	-4	-1
P7:156398	chr07	156325	156471	+7*:YGL183C;	-1	0	-4	-1
P7:158365	chr07	158292	158438	+4:YGL181W;	-1	0	-4	-1
P7:162429	chr07	162356	162502	+16:YGL180W;	-1	0	-4	-1
P7:164465	chr07	164392	164538	+4:YGL179C;	-1	0	-4	-1
P7:168143	chr07	168070	168216		-1	0	-4	-1
P7:168608	chr07	168535	168681		-1	0	-4	-1
P7:169957	chr07	169884	170030		-1	0	-4	-1
P7:176327	chr07	176254	176400	+11:YGL174W;	-1	0	-4	-1
P7:178421	chr07	178348	178494	+14:YGL173C;	-1	0	-4	-1
P7:180251	chr07	180178	180324	+2:YGL173C;	-1	0	-4	-1
P7:180564	chr07	180491	180637	-1:YGL173C; 0:YGL172W;	-1	0	-4	-1
P7:184174	chr07	184101	184247	+11*:YGL171W; +8:YGL170C;	-1	0	-4	-1
P7:186587	chr07	186514	186660	+4:YGL169W;	-1	0	-4	-1
P7:187119	chr07	187046	187192	+7:YGL169W; -1:YGL168W;	-1	0	-4	-1
P7:189514	chr07	189441	189587	+9:YGL167C;	-1	0	-4	-1
P7:190520	chr07	190447	190593	+3:YGL167C;	-1	0	-4	-1
P7:191011	chr07	190938	191084	-1:YGL167C; 0:YGL166W;	-1	0	-4	-1
P7:192659	chr07	192586	192732	+5:YGL164C;	-1	0	-4	-1
P7:196005	chr07	195932	196078	+4:YGL163C;	-1	0	-4	-1
P7:198299	chr07	198226	198372	+3:YGL162W;	-1	0	-4	-1
P7:207553	chr07	207480	207626	+5:YGL158W;	-1	0	-4	-1
P7:208160	chr07	208087	208233	+9:YGL158W;	-1	0	-4	-1
P7:212779	chr07	212706	212852	+7:anti058; +17:YGL156W;	-1	0	-4	-1
P7:216937	chr07	216864	217010	+5:YGL153W;	-1	0	-4	-1
P7:218023	chr07	217950	218096	+4:YGL151W;	-1	0	-4	-1
P7:221814	chr07	221741	221887	+25:YGL150C;	-1	0	-4	-1
P7:224332	chr07	224259	224405	+10:YGL150C;	-1	0	-4	-1
P7:226237	chr07	226164	226310	0:YGL148W;	-1	0	-4	-1
P7:227359	chr07	227286	227432	+7:YGL148W;	-1	0	-4	-1
P7:228658	chr07	228585	228731	-1:CUT133; +8:YGL146C;	-1	0	-4	-1
P7:231368	chr07	231295	231441	+8:YGL145W;	-1	0	-4	-1
P7:239789	chr07	239716	239862	+10:YGL141W;	-1	0	-4	-1
P7:240111	chr07	240038	240184	+12:YGL141W;	-1	0	-4	-1
P7:240608	chr07	240535	240681	+15:YGL141W;	-1	0	-4	-1
P7:241098	chr07	241025	241171	+18*:YGL141W;	-1	0	-4	-1
P7:244160	chr07	244087	244233	+7:YGL140C;	-1	0	-4	-1
P7:245929	chr07	245856	246002	+4:YGL139W;	-1	0	-4	-1
P7:246400	chr07	246327	246473	+7:YGL139W;	-1	0	-4	-1
P7:247328	chr07	247255	247401	+13:YGL139W;	-1	0	-4	-1
P7:247636	chr07	247563	247709	+15:YGL139W;	-1	0	-4	-1
P7:251908	chr07	251835	251981		-1	0	-4	-1
P7:252854	chr07	252781	252927	+1*:Unit264; +7*:YGL136C;	-1	0	-4	-1
P7:259627	chr07	259554	259700	+14:YGL133W;	-1	0	-4	-1
P7:260541	chr07	260468	260614	+19:YGL133W;	-1	0	-4	-1
P7:262311	chr07	262238	262384	+23:YGL131C;	-1	0	-4	-1
P7:263241	chr07	263168	263314	+18:YGL131C;	-1	0	-4	-1
P7:264305	chr07	264232	264378	+11:YGL131C;	-1	0	-4	-1
P7:264609	chr07	264536	264682	+9:YGL131C;	-1	0	-4	-1
P7:269513	chr07	269440	269586	+2:CUT134; +5:YGL128C;	-1	0	-4	-1
P7:270291	chr07	270218	270364	+4*:YGL127C; -1:YGL128C;	-1	0	-4	-1
P7:273906	chr07	273833	273979		-1	0	-4	-1
P7:275869	chr07	275796	275942		-1	0	-4	-1
P7:278498	chr07	278425	278571	+6*:YGL123W;	-1	0	-4	-1
P7:279564	chr07	279491	279637	+7:YGL122C;	-1	0	-4	-1
P7:279860	chr07	279787	279933	+5:YGL122C;	-1	0	-4	-1
P7:280670	chr07	280597	280743	-1:CUT135; 0:YGL122C; +4:YGL121C;	-1	0	-4	-1
P7:282065	chr07	281992	282138	+13:YGL120C;	-1	0	-4	-1
P7:282982	chr07	282909	283055	+7:YGL120C;	-1	0	-4	-1
P7:283627	chr07	283554	283700	+3:YGL120C;	-1	0	-4	-1
P7:287768	chr07	287695	287841		-1	0	-4	-1
P7:289510	chr07	289437	289583	-1:YGL116W;	-1	0	-4	-1
P7:289817	chr07	289744	289890	+2:YGL116W;	-1	0	-4	-1
P7:291353	chr07	291280	291426	+11:YGL116W;	-1	0	-4	-1
P7:296427	chr07	296354	296500	+4:YGL113W;	-1	0	-4	-1
P7:296763	chr07	296690	296836	+6:YGL113W;	-1	0	-4	-1
P7:300655	chr07	300582	300728	+5:YGL111W;	-1	0	-4	-1
P7:301449	chr07	301376	301522	+10*:YGL111W;	-1	0	-4	-1
P7:301937	chr07	301864	302010	+12:YGL110C;	-1	0	-4	-1
P7:302904	chr07	302831	302977	+6:YGL110C;	-1	0	-4	-1
P7:306427	chr07	306354	306500	0:YGL106W; -1:YGL107C;	-1	0	-4	-1
P7:311731	chr07	311658	311804	+6:YGL103W;	-1	0	-4	-1
P7:318776	chr07	318703	318849		-1	0	-4	-1
P7:321629	chr07	321556	321702	0:YGL097W;	-1	0	-4	-1
P7:322612	chr07	322539	322685	+6:YGL097W;	-1	0	-4	-1
P7:323296	chr07	323223	323369	+10*:YGL097W; +6*:SUT543;	-1	0	-4	-1
P7:324028	chr07	323955	324101	+2:SUT543;	-1	0	-4	-1
P7:324333	chr07	324260	324406	0:SUT543;	-1	0	-4	-1
P7:326701	chr07	326628	326774		-1	0	-4	-1
P7:329956	chr07	329883	330029	+5:YGL095C;	-1	0	-4	-1
P7:330780	chr07	330707	330853	0:YGL095C;	-1	0	-4	-1
P7:332654	chr07	332581	332727	+13:YGL094C;	-1	0	-4	-1
P7:333952	chr07	333879	334025	+5:YGL094C;	-1	0	-4	-1
P7:334446	chr07	334373	334519	+2:YGL094C;	-1	0	-4	-1
P7:338954	chr07	338881	339027	+8:YGL092W;	-1	0	-4	-1
P7:339428	chr07	339355	339501	+11:YGL092W;	-1	0	-4	-1
P7:340013	chr07	339940	340086	+15:YGL092W;	-1	0	-4	-1
P7:341942	chr07	341869	342015	+26*:YGL092W; +8*:YGL091C;	-1	0	-4	-1
P7:342263	chr07	342190	342336	+6:YGL091C;	-1	0	-4	-1
P7:343808	chr07	343735	343881	+4:YGL090W;	-1	0	-4	-1
P7:344319	chr07	344246	344392	+7:YGL090W;	-1	0	-4	-1
P7:347852	chr07	347779	347925	+5:YGL086W;	-1	0	-4	-1
P7:348161	chr07	348088	348234	+7:YGL086W;	-1	0	-4	-1
P7:349952	chr07	349879	350025	+3:YGL085W;	-1	0	-4	-1
P7:350978	chr07	350905	351051		-1	0	-4	-1
P7:351974	chr07	351901	352047	+3:YGL084C;	-1	0	-4	-1
P7:352507	chr07	352434	352580	-1:YGL084C;	-1	0	-4	-1
P7:353853	chr07	353780	353926	+6:YGL083W;	-1	0	-4	-1
P7:358758	chr07	358685	358831	+2:YGL080W;	-1	0	-4	-1
P7:364211	chr07	364138	364284	-1:YGL077C;	-1	0	-4	-1
P7:365296	chr07	365223	365369		-1	0	-4	-1
P7:365654	chr07	365581	365727		-1	0	-4	-1
P7:366567	chr07	366494	366640	+11*:YGL075C;	-1	0	-4	-1
P7:369076	chr07	369003	369149	+3:YGL073W;	-1	0	-4	-1
P7:371748	chr07	371675	371821	+2:YGL071W;	-1	0	-4	-1
P7:372559	chr07	372486	372632	+7:YGL071W;	-1	0	-4	-1
P7:373174	chr07	373101	373247	+11:YGL071W;	-1	0	-4	-1
P7:382032	chr07	381959	382105	+8:YGL064C;	-1	0	-4	-1
P7:382520	chr07	382447	382593	+5:YGL064C;	-1	0	-4	-1
P7:384357	chr07	384284	384430	+6:YGL063W;	-1	0	-4	-1
P7:388849	chr07	388776	388922	+6*:YGL061C; +23*:YGL062W; 0:SUT117;	-1	0	-4	-1
P7:390631	chr07	390558	390704	+5:YGL060W;	-1	0	-4	-1
P7:391115	chr07	391042	391188	+8:YGL060W;	-1	0	-4	-1
P7:400166	chr07	400093	400239	+10*:YGL055W;	-1	0	-4	-1
P7:405631	chr07	405558	405704	0:YGL050W;	-1	0	-4	-1
P7:406110	chr07	406037	406183	+3:YGL050W;	-1	0	-4	-1
P7:406436	chr07	406363	406509	+5:YGL050W;	-1	0	-4	-1
P7:406778	chr07	406705	406851	+18*:YGL049C;	-1	0	-4	-1
P7:408317	chr07	408244	408390	+10:YGL049C;	-1	0	-4	-1
P7:410787	chr07	410714	410860	+4:YGL048C;	-1	0	-4	-1
P7:414729	chr07	414656	414802		-1	0	-4	-1
P7:416724	chr07	416651	416797	+4:YGL044C;	-1	0	-4	-1
P7:419975	chr07	419902	420048	+5:YGL040C;	-1	0	-4	-1
P7:427089	chr07	427016	427162	-1:CUT143; -1:YGL038C;	-1	0	-4	-1
P7:429291	chr07	429218	429364	+5:YGL036W;	-1	0	-4	-1
P7:431980	chr07	431907	432053	+8:YGL035C;	-1	0	-4	-1
P7:432288	chr07	432215	432361	+6:YGL035C;	-1	0	-4	-1
P7:437444	chr07	437371	437517	+4:YGL031C;	-1	0	-4	-1
P7:438231	chr07	438158	438304	-1:YGL031C;	-1	0	-4	-1
P7:443500	chr07	443427	443573		-1	0	-4	-1
P7:450660	chr07	450587	450733	+10:YGL023C;	-1	0	-4	-1
P7:452242	chr07	452169	452315	0:YGL023C; 0:YGL022W;	-1	0	-4	-1
P7:452718	chr07	452645	452791	+3:YGL022W;	-1	0	-4	-1
P7:454684	chr07	454611	454757	-1:YGL021W;	-1	0	-4	-1
P7:456265	chr07	456192	456338	+10:YGL021W;	-1	0	-4	-1
P7:456719	chr07	456646	456792	+13:YGL021W;	-1	0	-4	-1
P7:457038	chr07	456965	457111	+15*:YGL021W;	-1	0	-4	-1
P7:462649	chr07	462576	462722	+7:YGL016W;	-1	0	-4	-1
P7:463098	chr07	463025	463171	+10:YGL016W;	-1	0	-4	-1
P7:464779	chr07	464706	464852	+20:YGL016W;	-1	0	-4	-1
P7:466405	chr07	466332	466478	+5:YGL014W;	-1	0	-4	-1
P7:466710	chr07	466637	466783	+7:YGL014W;	-1	0	-4	-1
P7:473496	chr07	473423	473569	+5:YGL012W;	-1	0	-4	-1
P7:474258	chr07	474185	474331	+10:YGL012W;	-1	0	-4	-1
P7:477149	chr07	477076	477222	+11:YGL009C;	-1	0	-4	-1
P7:478856	chr07	478783	478929	-1:YGL009C;	-1	0	-4	-1
P7:481473	chr07	481400	481546	+9:YGL008C;	-1	0	-4	-1
P7:482906	chr07	482833	482979	+2:YGL007C-A; +1:YGL008C;	-1	0	-4	-1
P7:489104	chr07	489031	489177		-1	0	-4	-1
P7:492712	chr07	492639	492785		-1	0	-4	-1
P7:495176	chr07	495103	495249	+5:YGL002W;	-1	0	-4	-1
P7:496206	chr07	496133	496279	+3:YGL001C;	-1	0	-4	-1
P7:498990	chr07	498917	499063	+6:YGR002C;	-1	0	-4	-1
P7:500010	chr07	499937	500083	0:YGR002C; -1:YGR003W;	-1	0	-4	-1
P7:501305	chr07	501232	501378	+8:YGR003W;	-1	0	-4	-1
P7:504262	chr07	504189	504335	+9:YGR004W;	-1	0	-4	-1
P7:504574	chr07	504501	504647	+11*:YGR004W; +9*:YGR005C;	-1	0	-4	-1
P7:505038	chr07	504965	505111	+6:YGR005C;	-1	0	-4	-1
P7:505507	chr07	505434	505580	+3:YGR005C;	-1	0	-4	-1
P7:507325	chr07	507252	507398	+3:YGR007W;	-1	0	-4	-1
P7:510223	chr07	510150	510296	+6:YGR009C;	-1	0	-4	-1
P7:515714	chr07	515641	515787	+8:YGR013W;	-1	0	-4	-1
P7:518255	chr07	518182	518328	+11:YGR014W;	-1	0	-4	-1
P7:518866	chr07	518793	518939	+15:YGR014W;	-1	0	-4	-1
P7:526691	chr07	526618	526764		-1	0	-4	-1
P7:527049	chr07	526976	527122	+3:YGR020C;	-1	0	-4	-1
P7:529021	chr07	528948	529094	0:YGR023W;	-1	0	-4	-1
P7:532123	chr07	532050	532196	+4:YGR024C;	-1	0	-4	-1
P7:533393	chr07	533320	533466	+4:YGR026W;	-1	0	-4	-1
P7:535342	chr07	535269	535415	0:CUT606;	-1	0	-4	-1
P7:536048	chr07	535975	536121		-1	0	-4	-1
P7:536360	chr07	536287	536433		-1	0	-4	-1
P7:538070	chr07	537997	538143		-1	0	-4	-1
P7:542249	chr07	542176	542322	+2:YGR028W;	-1	0	-4	-1
P7:545045	chr07	544972	545118		-1	0	-4	-1
P7:546273	chr07	546200	546346	0:YGR030C; 0:YGR031W;	-1	0	-4	-1
P7:549470	chr07	549397	549543	+8:YGR032W;	-1	0	-4	-1
P7:553265	chr07	553192	553338	+32:YGR032W;	-1	0	-4	-1
P7:555945	chr07	555872	556018	+1:YGR034W;	-1	0	-4	-1
P7:557665	chr07	557592	557738	+10*:YGR036C; +2:YGR035W-A; 0:YGR035C;	-1	0	-4	-1
P7:558509	chr07	558436	558582	+4:YGR036C;	-1	0	-4	-1
P7:559422	chr07	559349	559495	+2*:SUT122;	-1	0	-4	-1
P7:563678	chr07	563605	563751		-1	0	-4	-1
P7:565925	chr07	565852	565998		-1	0	-4	-1
P7:570579	chr07	570506	570652		-1	0	-4	-1
P7:578100	chr07	578027	578173	+8:SUT551; +6:YGR041W;	-1	0	-4	-1
P7:581844	chr07	581771	581917	-1:Unit272; -1:Unit233;	-1	0	-4	-1
P7:587951	chr07	587878	588024	+10:YGR047C;	-1	0	-4	-1
P7:588636	chr07	588563	588709	+6:YGR047C;	-1	0	-4	-1
P7:592666	chr07	592593	592739		-1	0	-4	-1
P7:592987	chr07	592914	593060	-1:Unit273;	-1	0	-4	-1
P7:601526	chr07	601453	601599	0:YGR056W;	-1	0	-4	-1
P7:602169	chr07	602096	602242	+4:YGR056W;	-1	0	-4	-1
P7:604023	chr07	603950	604096	+16:YGR056W;	-1	0	-4	-1
P7:605214	chr07	605141	605287	+3:YGR057C;	-1	0	-4	-1
P7:606484	chr07	606411	606557	+3:YGR058W;	-1	0	-4	-1
P7:607742	chr07	607669	607815	+2:YGR059W;	-1	0	-4	-1
P7:609263	chr07	609190	609336	-1:CUT609; +11*:YGR059W;	-1	0	-4	-1
P7:609637	chr07	609564	609710	-1:CUT150;	-1	0	-4	-1
P7:611283	chr07	611210	611356	+6:YGR060W;	-1	0	-4	-1
P7:615070	chr07	614997	615143	+7:YGR061C;	-1	0	-4	-1
P7:617946	chr07	617873	618019	0:YGR063C;	-1	0	-4	-1
P7:619119	chr07	619046	619192	+6:YGR065C;	-1	0	-4	-1
P7:622628	chr07	622555	622701	+14:YGR067C;	-1	0	-4	-1
P7:624022	chr07	623949	624095	+6:YGR067C;	-1	0	-4	-1
P7:624998	chr07	624925	625071	-1:SUT124; +15*:YGR068C; 0:YGR067C;	-1	0	-4	-1
P7:628221	chr07	628148	628294	+4:YGR070W;	-1	0	-4	-1
P7:631628	chr07	631555	631701	+16:YGR071C;	-1	0	-4	-1
P7:633429	chr07	633356	633502	+5:YGR071C;	-1	0	-4	-1
P7:635280	chr07	635207	635353	+7:YGR072W;	-1	0	-4	-1
P7:635592	chr07	635519	635665	0:YGR074W;	-1	0	-4	-1
P7:636391	chr07	636318	636464	+4:YGR075C; +5*:YGR074W;	-1	0	-4	-1
P7:636712	chr07	636639	636785	+2:YGR075C;	-1	0	-4	-1
P7:640217	chr07	640144	640290	+2:YGR078C;	-1	0	-4	-1
P7:643908	chr07	643835	643981	0:YGR082W; 0:YGR081C;	-1	0	-4	-1
P7:644728	chr07	644655	644801	+5*:YGR082W;	-1	0	-4	-1
P7:645879	chr07	645806	645952	+7:YGR083C;	-1	0	-4	-1
P7:646964	chr07	646891	647037	0:YGR083C;	-1	0	-4	-1
P7:653775	chr07	653702	653848		-1	0	-4	-1
P7:655402	chr07	655329	655475	+5:YGR088W;	-1	0	-4	-1
P7:660443	chr07	660370	660516	+3:SUT126;	-1	0	-4	-1
[truncated: 3,167 more rows]

## Sheet: Arrays
Nucleosome arrays in Saccharomyces cerevisiae
[truncated: 10,275 more rows]

[truncated: 2 more sheets: Genes, Linkers and NFRs]
